# Supplementary material for: 2-Amino-6-(pyrrolidin-1-yl)-4-p-tolyl­pyridine-3,5-dicarbonitrile
Source: Acta Crystallogr Sect E Struct Rep Online. 2011 Jul 9;67(Pt 8):o1972. doi: 10.1107/S1600536811026092 (PMC3213431; doi:10.1107/S1600536811026092)
Supplement: Supplementary file 1 [file e-67-o1972-sup1.cif]

##############################################################################
#                                                                            #
# This CIF contains the data in a paper accepted for publication in          #
# Acta Crystallographica Section E. It conforms to the requirements of       #
# Notes for Authors for Acta Crystallographica Section E, and has been       #
# peer reviewed under the auspices of the IUCr Commission on Journals.       #
#                                                                            #
# Full details of the Crystallographic Information File format               #
# are given in the paper "The Crystallographic Information File (CIF):       #
# a New Standard Archive File for Crystallography" by S. R. Hall, F. H.      #
# Allen and I. D. Brown [Acta Cryst. (1991), A47, 655-685].                  #
#                                                                            #
# The current version of the core CIF dictionary is obtainable from          #
# ftp://ftp.iucr.org/pub/cif_core.dic.                                       #
#                                                                            #
# Software is freely available for graphical display of the structure(s)     #
# in this CIF. For information consult the CIF software page                 #
# http://www.iucr.org/resources/cif/software.                                #
#                                                                            #
# This file may be used for bona fide research purposes within the           #
# scientific community so long as proper attribution is given to the journal # 
# article from which it was obtained.                                        #
#                                                                            #
##############################################################################
data_global
_audit_creation_method     SHELXL-97
_journal_date_recd_electronic     2011-06-14
_journal_date_accepted     2011-07-01
_journal_name_full     'Acta Crystallographica, Section E'
_journal_year     2011
_journal_volume     67
_journal_issue      8
_journal_page_first     o1972
_journal_page_last     o1972
_journal_paper_category     QO
_journal_coeditor_code     RK2281
_publ_contact_author_name     'K. Sethusankar'
_publ_contact_author_address
;
   Department of Physics
   RKM Vivekananda College (Autonomous)
   Chennai - 600 004
   India.
;
_publ_contact_author_email     'ksethusankar@yahoo.co.in'
_publ_contact_author_fax     '044 091 2499 3057'
_publ_contact_author_phone     '044 091 24484170'
_publ_section_title
;
2-Amino-6-(pyrrolidin-1-yl)-4-<i>p</i>-tolylpyridine-3,5-dicarbonitrile
;
loop_
    _publ_author_name
    _publ_author_address
    'S. Antony Inglebert'
;  Physics Department
   Sri Ram Engineering College
   Chennai 602 024, India
;
    'Jayabal Kamalraja'
;
    Department of Chemistry
    Pondichery University
    Pondichery 605 014, India
;
    'Gnanasambandam Vasuki'
;   Department of Chemistry
    Pondichery University
    Pondichery 605 014, India
;
    'K. Sethusankar'
;  Department of Physics
   RKM Vivekananda College (Autonomous)
   Chennai 600 004, India
;
data_I
_audit_creation_method     'SHELXL97'
_chemical_name_systematic
;
2-Amino-6-(pyrrolidin-1-yl)-4-<i>p</i>-tolylpyridine-3,5-dicarbonitrile
;
_chemical_name_common     ?
_chemical_formula_moiety     'C18 H17 N5'
_chemical_formula_sum     'C18 H17 N5'
_chemical_formula_iupac     'C18 H17 N5'
_chemical_formula_weight     303.37
_chemical_melting_point     ?
_symmetry_cell_setting     triclinic
_symmetry_space_group_name_H-M     'P -1'
_symmetry_space_group_name_Hall     '-P 1'
loop_
    _symmetry_equiv_pos_as_xyz
    'x, y, z'
    '-x, -y, -z'
_cell_length_a     7.4005(5)
_cell_length_b     9.0330(5)
_cell_length_c     12.0533(6)
_cell_angle_alpha     87.876(5)
_cell_angle_beta     80.575(5)
_cell_angle_gamma     84.053(5)
_cell_volume     790.43(8)
_cell_formula_units_Z     2
_cell_measurement_reflns_used     2784
_cell_measurement_theta_min     2.80
_cell_measurement_theta_max     25.50
_cell_measurement_temperature     295(2)
_exptl_crystal_description     'block'
_exptl_crystal_colour     'colourless'
_exptl_crystal_size_max     0.30
_exptl_crystal_size_mid     0.25
_exptl_crystal_size_min     0.20
_exptl_crystal_density_diffrn     1.275
_exptl_crystal_density_meas     ?
_exptl_crystal_density_method     'not measured'
_exptl_crystal_F_000     320
_exptl_absorpt_coefficient_mu     0.080
_exptl_absorpt_correction_type     multi-scan
_exptl_absorpt_process_details     '(<i>SADABS</i>; Sheldrick, 1996)'
_exptl_absorpt_correction_T_min     0.9164
_exptl_absorpt_correction_T_max     0.9842
_exptl_special_details
;
;
_diffrn_ambient_temperature     295(2)
_diffrn_radiation_type     MoK\a
_diffrn_radiation_wavelength     0.71073
_diffrn_radiation_source     'fine--focus sealed tube'
_diffrn_radiation_monochromator     'graphite'
_diffrn_measurement_device_type     'Bruker Kappa APEXII CCD'
_diffrn_measurement_method     '\w and \f'
_diffrn_detector_area_resol_mean     ?
_diffrn_reflns_number     5515
_diffrn_reflns_av_R_equivalents     0.0264
_diffrn_reflns_av_sigmaI/netI     0.0490
_diffrn_reflns_theta_min     2.80
_diffrn_reflns_theta_max     25.50
_diffrn_reflns_theta_full     25.50
_diffrn_measured_fraction_theta_max     0.999
_diffrn_measured_fraction_theta_full     0.999
_diffrn_reflns_limit_h_min     -8
_diffrn_reflns_limit_h_max     8
_diffrn_reflns_limit_k_min     -10
_diffrn_reflns_limit_k_max     6
_diffrn_reflns_limit_l_min     -14
_diffrn_reflns_limit_l_max     14
_diffrn_standards_number     ?
_diffrn_standards_interval_count     ?
_diffrn_standards_interval_time     ?
_diffrn_standards_decay_%     0
_refine_special_details
;
 Refinement of <i>F</i>^2^ against ALL reflections. The weighted
 <i>R</i>--factor <i>wR</i> and goodness of fit <i>S</i> are based on
 <i>F</i>^2^, conventional <i>R</i>--factors <i>R</i> are based on <i>F</i>,
 with <i>F</i> set to zero for negative <i>F</i>^2^. The threshold expression
 of <i>F</i>^2^ > \s(<i>F</i>^2^) is used only for calculating
 <i>R</i>--factors(gt) <i>etc</i>. and is not relevant to the choice of
 reflections for refinement. <i>R</i>--factors based on <i>F</i>^2^ are
 statistically about twice as large as those based on <i>F</i>, and
 <i>R</i>--factors based on ALL data will be even larger.
;
_reflns_number_total     2924
_reflns_number_gt     1812
_reflns_threshold_expression     I>2\s(I)
_refine_ls_structure_factor_coef     Fsqd
_refine_ls_matrix_type     full
_refine_ls_R_factor_all     0.0758
_refine_ls_R_factor_gt     0.0444
_refine_ls_wR_factor_gt     0.1115
_refine_ls_wR_factor_ref     0.1191
_refine_ls_goodness_of_fit_ref     0.950
_refine_ls_restrained_S_all     0.959
_refine_ls_number_reflns     2924
_refine_ls_number_parameters     222
_refine_ls_number_restraints     48
_refine_ls_hydrogen_treatment     constr
_refine_ls_weighting_scheme     calc
_refine_ls_weighting_details
                 'calc w=1/[\s^2^(Fo^2^)+(0.0686P)^2^] where P=(Fo^2^+2Fc^2^)/3'
_atom_sites_solution_hydrogens     geom
_atom_sites_solution_primary     direct
_atom_sites_solution_secondary     difmap
_refine_ls_shift/su_max     0.000
_refine_ls_shift/su_mean     0.000
_refine_diff_density_max     0.199
_refine_diff_density_min     -0.222
_refine_ls_extinction_method     'none'
_refine_ls_extinction_coef     ?
loop_
    _atom_type_symbol
    _atom_type_description
    _atom_type_scat_dispersion_real
    _atom_type_scat_dispersion_imag
    _atom_type_scat_source
    'C' 'C' 0.0033 0.0016
                         'International Tables Vol C Tables 4.2.6.8 and 6.1.1.4'
    'H' 'H' 0.0000 0.0000
                         'International Tables Vol C Tables 4.2.6.8 and 6.1.1.4'
    'N' 'N' 0.0061 0.0033
                         'International Tables Vol C Tables 4.2.6.8 and 6.1.1.4'
_computing_data_collection     '<i>APEX2</i> (Bruker, 2008)'
_computing_cell_refinement     '<i>SAINT</i> (Bruker, 2008)'
_computing_data_reduction     '<i>SAINT</i> (Bruker, 2008)'
_computing_structure_solution     '<i>SHELXS97</i> (Sheldrick, 2008)'
_computing_structure_refinement     '<i>SHELXL97</i> (Sheldrick, 2008)'
_computing_molecular_graphics     '<i>ORTEP-3</i> (Farrugia, 1997)'
_computing_publication_material
              '<i>SHELXL97</i> (Sheldrick, 2008) and <i>PLATON</i> (Spek, 2009)'
loop_
    _atom_site_type_symbol
    _atom_site_label
    _atom_site_fract_x
    _atom_site_fract_y
    _atom_site_fract_z
    _atom_site_U_iso_or_equiv
    _atom_site_adp_type
    _atom_site_calc_flag
    _atom_site_refinement_flags
    _atom_site_occupancy
    _atom_site_symmetry_multiplicity
    _atom_site_disorder_assembly
    _atom_site_disorder_group
    C C1 0.2478(2) 0.39231(19) 0.48703(14) 0.0311(4) Uani d . 1 1 . .
    C C2 0.2350(2) 0.50607(19) 0.40420(14) 0.0299(4) Uani d . 1 1 . .
    C C3 0.2438(2) 0.65256(19) 0.43307(14) 0.0287(4) Uani d . 1 1 . .
    C C4 0.2583(2) 0.68285(19) 0.54390(14) 0.0295(4) Uani d . 1 1 . .
    C C5 0.2649(2) 0.56120(19) 0.62372(14) 0.0293(4) Uani d . 1 1 A .
    C C6 0.2432(9) 0.7131(12) 0.7968(9) 0.0461(15) Uani d PU 0.648(6) 1 A 1
    H H6A 0.1327 0.7729 0.7820 0.055 Uiso calc PR 0.648(6) 1 A 1
    H H6B 0.3472 0.7716 0.7782 0.055 Uiso calc PR 0.648(6) 1 A 1
    C C7 0.2226(9) 0.6588(7) 0.9190(4) 0.0691(15) Uani d PU 0.648(6) 1 A 1
    H H7A 0.2771 0.7236 0.9638 0.083 Uiso calc PR 0.648(6) 1 A 1
    H H7B 0.0939 0.6557 0.9508 0.083 Uiso calc PR 0.648(6) 1 A 1
    C C8 0.3238(8) 0.5040(6) 0.9150(3) 0.0563(11) Uani d PU 0.648(6) 1 A 1
    H H8A 0.2748 0.4437 0.9790 0.068 Uiso calc PR 0.648(6) 1 A 1
    H H8B 0.4542 0.5084 0.9151 0.068 Uiso calc PR 0.648(6) 1 A 1
    C C9 0.2914(10) 0.4408(11) 0.8058(7) 0.0390(12) Uani d PU 0.648(6) 1 A 1
    H H9A 0.3947 0.3718 0.7741 0.047 Uiso calc PR 0.648(6) 1 A 1
    H H9B 0.1800 0.3905 0.8169 0.047 Uiso calc PR 0.648(6) 1 A 1
    C C6' 0.301(2) 0.715(3) 0.7863(18) 0.0461(15) Uani d PU 0.352(6) 1 A 2
    H H6'1 0.1965 0.7891 0.7859 0.055 Uiso calc PR 0.352(6) 1 A 2
    H H6'2 0.4114 0.7569 0.7482 0.055 Uiso calc PR 0.352(6) 1 A 2
    C C7' 0.3223(17) 0.6648(14) 0.9056(9) 0.0691(15) Uani d PU 0.352(6) 1 A 2
    H H7'1 0.4510 0.6416 0.9124 0.083 Uiso calc PR 0.352(6) 1 A 2
    H H7'2 0.2680 0.7410 0.9590 0.083 Uiso calc PR 0.352(6) 1 A 2
    C C8' 0.2208(14) 0.5274(12) 0.9249(7) 0.0563(11) Uani d PU 0.352(6) 1 A 2
    H H8'1 0.2725 0.4600 0.9787 0.068 Uiso calc PR 0.352(6) 1 A 2
    H H8'2 0.0914 0.5536 0.9531 0.068 Uiso calc PR 0.352(6) 1 A 2
    C C9' 0.243(2) 0.463(2) 0.8208(15) 0.0390(12) Uani d PU 0.352(6) 1 A 2
    H H9'1 0.1343 0.4147 0.8136 0.047 Uiso calc PR 0.352(6) 1 A 2
    H H9'2 0.3477 0.3873 0.8132 0.047 Uiso calc PR 0.352(6) 1 A 2
    C C10 0.2397(2) 0.77241(18) 0.34444(14) 0.0311(4) Uani d . 1 1 . .
    C C11 0.0942(3) 0.7948(2) 0.28509(15) 0.0401(5) Uani d . 1 1 . .
    H H11 -0.0063 0.7399 0.3045 0.048 Uiso calc R 1 1 . .
    C C12 0.0959(3) 0.8974(2) 0.19760(16) 0.0475(5) Uani d . 1 1 . .
    H H12 -0.0041 0.9107 0.1593 0.057 Uiso calc R 1 1 . .
    C C13 0.2424(3) 0.9812(2) 0.16525(15) 0.0416(5) Uani d . 1 1 . .
    C C14 0.3849(3) 0.9602(2) 0.22687(16) 0.0478(5) Uani d . 1 1 . .
    H H14 0.4842 1.0165 0.2082 0.057 Uiso calc R 1 1 . .
    C C15 0.3855(3) 0.8584(2) 0.31535(15) 0.0395(5) Uani d . 1 1 . .
    H H15 0.4836 0.8477 0.3553 0.047 Uiso calc R 1 1 . .
    C C16 0.2469(4) 1.0884(2) 0.06669(17) 0.0647(7) Uani d . 1 1 . .
    H H16A 0.3279 1.1626 0.0743 0.097 Uiso calc R 1 1 . .
    H H16B 0.1252 1.1356 0.0645 0.097 Uiso calc R 1 1 . .
    H H16C 0.2907 1.0354 -0.0016 0.097 Uiso calc R 1 1 . .
    C C17 0.2191(3) 0.4648(2) 0.29346(16) 0.0400(5) Uani d . 1 1 . .
    C C18 0.2644(3) 0.8343(2) 0.57125(14) 0.0367(5) Uani d . 1 1 . .
    N N1 0.2465(2) 0.24897(16) 0.46085(13) 0.0465(5) Uani d . 1 1 . .
    H H1A 0.2550 0.1801 0.5115 0.056 Uiso calc R 1 1 . .
    H H1B 0.2372 0.2262 0.3935 0.056 Uiso calc R 1 1 . .
    N N2 0.26256(19) 0.41952(15) 0.59258(11) 0.0333(4) Uani d . 1 1 . .
    N N3 0.2732(2) 0.57631(16) 0.73317(12) 0.0370(4) Uani d . 1 1 . .
    N N4 0.2699(3) 0.95712(19) 0.58907(14) 0.0591(5) Uani d . 1 1 . .
    N N5 0.2055(3) 0.4201(2) 0.20790(15) 0.0654(6) Uani d . 1 1 . .
loop_
    _atom_site_aniso_label
    _atom_site_aniso_U_11
    _atom_site_aniso_U_22
    _atom_site_aniso_U_33
    _atom_site_aniso_U_12
    _atom_site_aniso_U_13
    _atom_site_aniso_U_23
    C1 0.0345(10) 0.0243(10) 0.0349(11) -0.0038(8) -0.0068(8) 0.0012(8)
    C2 0.0353(10) 0.0275(10) 0.0272(9) -0.0050(8) -0.0057(7) 0.0028(8)
    C3 0.0287(9) 0.0263(10) 0.0308(9) -0.0035(8) -0.0043(7) 0.0024(8)
    C4 0.0347(10) 0.0244(9) 0.0300(10) -0.0044(8) -0.0061(8) 0.0015(8)
    C5 0.0296(10) 0.0298(10) 0.0292(10) -0.0041(8) -0.0066(8) 0.0027(8)
    C6 0.065(4) 0.0426(13) 0.032(2) -0.011(4) -0.006(3) -0.0053(14)
    C7 0.109(4) 0.066(2) 0.0320(18) -0.008(4) -0.009(3) -0.0056(15)
    C8 0.063(3) 0.076(2) 0.0343(15) -0.017(3) -0.016(2) 0.0116(15)
    C9 0.048(4) 0.037(3) 0.027(3) 0.010(3) -0.001(2) 0.0050(19)
    C6' 0.065(4) 0.0426(13) 0.032(2) -0.011(4) -0.006(3) -0.0053(14)
    C7' 0.109(4) 0.066(2) 0.0320(18) -0.008(4) -0.009(3) -0.0056(15)
    C8' 0.063(3) 0.076(2) 0.0343(15) -0.017(3) -0.016(2) 0.0116(15)
    C9' 0.048(4) 0.037(3) 0.027(3) 0.010(3) -0.001(2) 0.0050(19)
    C10 0.0423(11) 0.0238(10) 0.0267(9) -0.0039(8) -0.0047(8) 0.0028(8)
    C11 0.0449(12) 0.0404(12) 0.0372(11) -0.0111(9) -0.0106(9) 0.0078(9)
    C12 0.0590(13) 0.0473(13) 0.0381(11) -0.0014(11) -0.0180(10) 0.0089(10)
    C13 0.0663(14) 0.0285(11) 0.0285(10) -0.0015(10) -0.0056(10) 0.0038(8)
    C14 0.0653(14) 0.0372(12) 0.0418(11) -0.0217(10) -0.0031(10) 0.0077(9)
    C15 0.0466(12) 0.0392(11) 0.0360(10) -0.0135(9) -0.0117(9) 0.0058(9)
    C16 0.103(2) 0.0465(14) 0.0421(12) -0.0053(13) -0.0091(12) 0.0139(11)
    C17 0.0561(13) 0.0298(11) 0.0351(11) -0.0083(9) -0.0089(9) 0.0030(9)
    C18 0.0499(12) 0.0307(11) 0.0299(10) -0.0054(9) -0.0074(9) 0.0039(8)
    N1 0.0766(12) 0.0255(9) 0.0401(9) -0.0073(8) -0.0172(8) 0.0030(7)
    N2 0.0442(9) 0.0267(9) 0.0302(8) -0.0047(7) -0.0101(7) 0.0042(7)
    N3 0.0529(10) 0.0337(9) 0.0257(8) -0.0053(8) -0.0105(7) 0.0013(7)
    N4 0.1006(16) 0.0303(11) 0.0475(11) -0.0096(10) -0.0134(10) 0.0014(8)
    N5 0.1054(16) 0.0584(13) 0.0359(10) -0.0146(11) -0.0165(10) -0.0068(9)
_geom_special_details
;
 All s.u.'s (except the s.u. in the dihedral angle between two l.s. planes)
 are estimated using the full covariance matrix. The cell s.u.'s are taken
 into account individually in the estimation of s.u.'s in distances, angles
 and torsion angles; correlations between s.u.'s in cell parameters are only
 used when they are defined by crystal symmetry. An approximate (isotropic)
 treatment of cell s.u.'s is used for estimating s.u.'s involving l.s. planes.
;
loop_
    _geom_bond_atom_site_label_1
    _geom_bond_atom_site_label_2
    _geom_bond_site_symmetry_2
    _geom_bond_distance
    _geom_bond_publ_flag
    C1 N2 . 1.329(2) ?
    C1 N1 . 1.345(2) ?
    C1 C2 . 1.413(2) ?
    C2 C3 . 1.391(2) ?
    C2 C17 . 1.426(2) ?
    C3 C4 . 1.397(2) ?
    C3 C10 . 1.494(2) ?
    C4 C18 . 1.426(2) ?
    C4 C5 . 1.436(2) ?
    C5 N3 . 1.343(2) ?
    C5 N2 . 1.350(2) ?
    C6 N3 . 1.457(11) ?
    C6 C7 . 1.523(12) ?
    C6 H6A . 0.9700 ?
    C6 H6B . 0.9700 ?
    C7 C8 . 1.515(9) ?
    C7 H7A . 0.9700 ?
    C7 H7B . 0.9700 ?
    C8 C9 . 1.518(11) ?
    C8 H8A . 0.9700 ?
    C8 H8B . 0.9700 ?
    C9 N3 . 1.486(10) ?
    C9 H9A . 0.9700 ?
    C9 H9B . 0.9700 ?
    C6' N3 . 1.48(2) ?
    C6' C7' . 1.52(3) ?
    C6' H6'1 . 0.9700 ?
    C6' H6'2 . 0.9700 ?
    C7' C8' . 1.508(16) ?
    C7' H7'1 . 0.9700 ?
    C7' H7'2 . 0.9700 ?
    C8' C9' . 1.38(2) ?
    C8' H8'1 . 0.9700 ?
    C8' H8'2 . 0.9700 ?
    C9' N3 . 1.453(19) ?
    C9' H9'1 . 0.9700 ?
    C9' H9'2 . 0.9700 ?
    C10 C11 . 1.382(2) ?
    C10 C15 . 1.386(2) ?
    C11 C12 . 1.377(3) ?
    C11 H11 . 0.9300 ?
    C12 C13 . 1.381(3) ?
    C12 H12 . 0.9300 ?
    C13 C14 . 1.380(3) ?
    C13 C16 . 1.503(3) ?
    C14 C15 . 1.382(3) ?
    C14 H14 . 0.9300 ?
    C15 H15 . 0.9300 ?
    C16 H16A . 0.9600 ?
    C16 H16B . 0.9600 ?
    C16 H16C . 0.9600 ?
    C17 N5 . 1.144(2) ?
    C18 N4 . 1.144(2) ?
    N1 H1A . 0.8600 ?
    N1 H1B . 0.8600 ?
loop_
    _geom_angle_atom_site_label_1
    _geom_angle_atom_site_label_2
    _geom_angle_atom_site_label_3
    _geom_angle_site_symmetry_1
    _geom_angle_site_symmetry_3
    _geom_angle
    _geom_angle_publ_flag
    N2 C1 N1 . . 116.85(15) ?
    N2 C1 C2 . . 122.80(15) ?
    N1 C1 C2 . . 120.35(15) ?
    C3 C2 C1 . . 118.84(15) ?
    C3 C2 C17 . . 122.85(16) ?
    C1 C2 C17 . . 118.29(15) ?
    C2 C3 C4 . . 118.92(15) ?
    C2 C3 C10 . . 119.08(15) ?
    C4 C3 C10 . . 122.00(15) ?
    C3 C4 C18 . . 117.60(15) ?
    C3 C4 C5 . . 118.67(15) ?
    C18 C4 C5 . . 123.73(15) ?
    N3 C5 N2 . . 114.48(14) ?
    N3 C5 C4 . . 124.32(15) ?
    N2 C5 C4 . . 121.20(15) ?
    N3 C6 C7 . . 103.8(7) ?
    N3 C6 H6A . . 111.0 ?
    C7 C6 H6A . . 111.0 ?
    N3 C6 H6B . . 111.0 ?
    C7 C6 H6B . . 111.0 ?
    H6A C6 H6B . . 109.0 ?
    C8 C7 C6 . . 104.8(5) ?
    C8 C7 H7A . . 110.8 ?
    C6 C7 H7A . . 110.8 ?
    C8 C7 H7B . . 110.8 ?
    C6 C7 H7B . . 110.8 ?
    H7A C7 H7B . . 108.9 ?
    C7 C8 C9 . . 104.7(4) ?
    C7 C8 H8A . . 110.8 ?
    C9 C8 H8A . . 110.8 ?
    C7 C8 H8B . . 110.8 ?
    C9 C8 H8B . . 110.8 ?
    H8A C8 H8B . . 108.9 ?
    N3 C9 C8 . . 102.4(6) ?
    N3 C9 H9A . . 111.3 ?
    C8 C9 H9A . . 111.3 ?
    N3 C9 H9B . . 111.3 ?
    C8 C9 H9B . . 111.3 ?
    H9A C9 H9B . . 109.2 ?
    N3 C6' C7' . . 103.1(14) ?
    N3 C6' H6'1 . . 111.1 ?
    C7' C6' H6'1 . . 111.1 ?
    N3 C6' H6'2 . . 111.1 ?
    C7' C6' H6'2 . . 111.1 ?
    H6'1 C6' H6'2 . . 109.1 ?
    C8' C7' C6' . . 104.2(11) ?
    C8' C7' H7'1 . . 110.9 ?
    C6' C7' H7'1 . . 110.9 ?
    C8' C7' H7'2 . . 110.9 ?
    C6' C7' H7'2 . . 110.9 ?
    H7'1 C7' H7'2 . . 108.9 ?
    C9' C8' C7' . . 105.2(11) ?
    C9' C8' H8'1 . . 110.7 ?
    C7' C8' H8'1 . . 110.7 ?
    C9' C8' H8'2 . . 110.7 ?
    C7' C8' H8'2 . . 110.7 ?
    H8'1 C8' H8'2 . . 108.8 ?
    C8' C9' N3 . . 109.3(14) ?
    C8' C9' H9'1 . . 109.8 ?
    N3 C9' H9'1 . . 109.8 ?
    C8' C9' H9'2 . . 109.8 ?
    N3 C9' H9'2 . . 109.8 ?
    H9'1 C9' H9'2 . . 108.3 ?
    C11 C10 C15 . . 118.23(16) ?
    C11 C10 C3 . . 120.58(15) ?
    C15 C10 C3 . . 121.11(16) ?
    C12 C11 C10 . . 120.90(18) ?
    C12 C11 H11 . . 119.6 ?
    C10 C11 H11 . . 119.6 ?
    C11 C12 C13 . . 121.73(19) ?
    C11 C12 H12 . . 119.1 ?
    C13 C12 H12 . . 119.1 ?
    C14 C13 C12 . . 116.77(17) ?
    C14 C13 C16 . . 121.75(19) ?
    C12 C13 C16 . . 121.5(2) ?
    C13 C14 C15 . . 122.44(18) ?
    C13 C14 H14 . . 118.8 ?
    C15 C14 H14 . . 118.8 ?
    C14 C15 C10 . . 119.89(18) ?
    C14 C15 H15 . . 120.1 ?
    C10 C15 H15 . . 120.1 ?
    C13 C16 H16A . . 109.5 ?
    C13 C16 H16B . . 109.5 ?
    H16A C16 H16B . . 109.5 ?
    C13 C16 H16C . . 109.5 ?
    H16A C16 H16C . . 109.5 ?
    H16B C16 H16C . . 109.5 ?
    N5 C17 C2 . . 174.4(2) ?
    N4 C18 C4 . . 177.49(19) ?
    C1 N1 H1A . . 120.0 ?
    C1 N1 H1B . . 120.0 ?
    H1A N1 H1B . . 120.0 ?
    C1 N2 C5 . . 119.50(14) ?
    C5 N3 C9' . . 126.0(8) ?
    C5 N3 C6 . . 127.7(5) ?
    C9' N3 C6 . . 102.6(8) ?
    C5 N3 C6' . . 125.6(9) ?
    C9' N3 C6' . . 108.3(12) ?
    C6 N3 C6' . . 16.9(8) ?
    C5 N3 C9 . . 119.2(4) ?
    C9' N3 C9 . . 15.9(6) ?
    C6 N3 C9 . . 112.7(6) ?
    C6' N3 C9 . . 114.2(10) ?
loop_
    _geom_torsion_atom_site_label_1
    _geom_torsion_atom_site_label_2
    _geom_torsion_atom_site_label_3
    _geom_torsion_atom_site_label_4
    _geom_torsion_site_symmetry_1
    _geom_torsion_site_symmetry_2
    _geom_torsion_site_symmetry_3
    _geom_torsion_site_symmetry_4
    _geom_torsion
    _geom_torsion_publ_flag
    N2 C1 C2 C3 . . . . 2.0(3) ?
    N1 C1 C2 C3 . . . . -177.54(16) ?
    N2 C1 C2 C17 . . . . -179.85(16) ?
    N1 C1 C2 C17 . . . . 0.6(3) ?
    C1 C2 C3 C4 . . . . -2.3(2) ?
    C17 C2 C3 C4 . . . . 179.63(17) ?
    C1 C2 C3 C10 . . . . 177.00(16) ?
    C17 C2 C3 C10 . . . . -1.0(3) ?
    C2 C3 C4 C18 . . . . -179.12(16) ?
    C10 C3 C4 C18 . . . . 1.6(2) ?
    C2 C3 C4 C5 . . . . 0.5(2) ?
    C10 C3 C4 C5 . . . . -178.81(16) ?
    C3 C4 C5 N3 . . . . -177.95(16) ?
    C18 C4 C5 N3 . . . . 1.7(3) ?
    C3 C4 C5 N2 . . . . 1.8(2) ?
    C18 C4 C5 N2 . . . . -178.55(16) ?
    N3 C6 C7 C8 . . . . 24.5(6) ?
    C6 C7 C8 C9 . . . . -34.4(7) ?
    C7 C8 C9 N3 . . . . 30.0(6) ?
    N3 C6' C7' C8' . . . . -25.3(12) ?
    C6' C7' C8' C9' . . . . 32.1(14) ?
    C7' C8' C9' N3 . . . . -26.1(14) ?
    C2 C3 C10 C11 . . . . 57.6(2) ?
    C4 C3 C10 C11 . . . . -123.05(19) ?
    C2 C3 C10 C15 . . . . -118.87(19) ?
    C4 C3 C10 C15 . . . . 60.5(2) ?
    C15 C10 C11 C12 . . . . 1.5(3) ?
    C3 C10 C11 C12 . . . . -175.07(17) ?
    C10 C11 C12 C13 . . . . 0.3(3) ?
    C11 C12 C13 C14 . . . . -1.7(3) ?
    C11 C12 C13 C16 . . . . 177.43(19) ?
    C12 C13 C14 C15 . . . . 1.4(3) ?
    C16 C13 C14 C15 . . . . -177.78(18) ?
    C13 C14 C15 C10 . . . . 0.4(3) ?
    C11 C10 C15 C14 . . . . -1.9(3) ?
    C3 C10 C15 C14 . . . . 174.71(17) ?
    N1 C1 N2 C5 . . . . 179.88(15) ?
    C2 C1 N2 C5 . . . . 0.3(2) ?
    N3 C5 N2 C1 . . . . 177.57(15) ?
    C4 C5 N2 C1 . . . . -2.2(2) ?
    N2 C5 N3 C9' . . . . -13.0(7) ?
    C4 C5 N3 C9' . . . . 166.8(7) ?
    N2 C5 N3 C6 . . . . -167.4(4) ?
    C4 C5 N3 C6 . . . . 12.4(4) ?
    N2 C5 N3 C6' . . . . 171.6(8) ?
    C4 C5 N3 C6' . . . . -8.6(8) ?
    N2 C5 N3 C9 . . . . 4.0(4) ?
    C4 C5 N3 C9 . . . . -176.2(4) ?
    C8' C9' N3 C5 . . . . -166.2(7) ?
    C8' C9' N3 C6 . . . . -6.7(12) ?
    C8' C9' N3 C6' . . . . 9.8(14) ?
    C8' C9' N3 C9 . . . . 124(5) ?
    C7 C6 N3 C5 . . . . 166.3(3) ?
    C7 C6 N3 C9' . . . . 7.2(8) ?
    C7 C6 N3 C6' . . . . -105(5) ?
    C7 C6 N3 C9 . . . . -5.7(6) ?
    C7' C6' N3 C5 . . . . -173.4(6) ?
    C7' C6' N3 C9' . . . . 10.5(12) ?
    C7' C6' N3 C6 . . . . 83(4) ?
    C7' C6' N3 C9 . . . . -5.3(11) ?
    C8 C9 N3 C5 . . . . 172.1(3) ?
    C8 C9 N3 C9' . . . . -68(4) ?
    C8 C9 N3 C6 . . . . -15.2(6) ?
    C8 C9 N3 C6' . . . . 3.1(8) ?
loop_
    _geom_hbond_atom_site_label_D
    _geom_hbond_atom_site_label_H
    _geom_hbond_atom_site_label_A
    _geom_hbond_site_symmetry_A
    _geom_hbond_distance_DH
    _geom_hbond_distance_HA
    _geom_hbond_distance_DA
    _geom_hbond_angle_DHA
    N1 H1A N4 1_545 0.86 2.19 3.010(2) 160
    C11 H11 N2 2_566 0.93 2.62 3.531(2) 166
_iucr_refine_instructions_details
;
CELL  0.71073   7.4005   9.0330  12.0533   87.876   80.575   84.053
ZERR     2.00   0.0005   0.0005   0.0006    0.005    0.005    0.005
LATT   1
SFAC  C    H    N
UNIT  36   34   10
MERG   2
OMIT    -2.00  51.00
ISOR 0.01 C6 > C9'
SIZE 0.3 0.25 0.2
EADP C6 C6'
EADP C7 C7'
EADP C8 C8'
EADP C9 C9'
FMAP   2
PLAN   20
ACTA
BOND   $H
CONF
L.S.  15
WGHT    0.068600
FVAR       7.39771   0.64825
C1    1    0.247761    0.392315    0.487033    11.00000    0.03451    0.02435 =
         0.03488    0.00119   -0.00677   -0.00378
C2    1    0.234957    0.506074    0.404201    11.00000    0.03531    0.02746 =
         0.02721    0.00278   -0.00572   -0.00504
C3    1    0.243842    0.652564    0.433070    11.00000    0.02870    0.02628 =
         0.03076    0.00244   -0.00433   -0.00347
C4    1    0.258251    0.682849    0.543899    11.00000    0.03472    0.02439 =
         0.02997    0.00151   -0.00613   -0.00439
C5    1    0.264898    0.561199    0.623717    11.00000    0.02964    0.02976 =
         0.02924    0.00270   -0.00661   -0.00405
PART    1
C6    1    0.243194    0.713089    0.796807    21.00000    0.06454    0.04264 =
         0.03200   -0.00532   -0.00582   -0.01058
AFIX  23
H6A   2    0.132707    0.772872    0.782044    21.00000   -1.20000
H6B   2    0.347196    0.771593    0.778213    21.00000   -1.20000
AFIX   0
C7    1    0.222639    0.658850    0.918998    21.00000    0.10947    0.06551 =
         0.03197   -0.00555   -0.00946   -0.00799
AFIX  23
H7A   2    0.277126    0.723629    0.963844    21.00000   -1.20000
H7B   2    0.093880    0.655689    0.950793    21.00000   -1.20000
AFIX   0
C8    1    0.323819    0.504010    0.915018    21.00000    0.06295    0.07588 =
         0.03430    0.01155   -0.01610   -0.01747
AFIX  23
H8A   2    0.274814    0.443692    0.978974    21.00000   -1.20000
H8B   2    0.454208    0.508440    0.915065    21.00000   -1.20000
AFIX   0
C9    1    0.291413    0.440767    0.805847    21.00000    0.04784    0.03681 =
         0.02737    0.00497   -0.00136    0.01024
AFIX  23
H9A   2    0.394659    0.371839    0.774148    21.00000   -1.20000
H9B   2    0.180006    0.390490    0.816866    21.00000   -1.20000
AFIX   0
PART    2
C6'   1    0.301475    0.715413    0.786283   -21.00000    0.06454    0.04264 =
         0.03200   -0.00532   -0.00582   -0.01058
AFIX  23
H6'1  2    0.196481    0.789120    0.785857   -21.00000   -1.20000
H6'2  2    0.411362    0.756897    0.748157   -21.00000   -1.20000
AFIX   0
C7'   1    0.322296    0.664774    0.905553   -21.00000    0.10947    0.06551 =
         0.03197   -0.00555   -0.00946   -0.00799
AFIX  23
H7'1  2    0.451000    0.641592    0.912382   -21.00000   -1.20000
H7'2  2    0.267960    0.740986    0.958972   -21.00000   -1.20000
AFIX   0
C8'   1    0.220756    0.527378    0.924910   -21.00000    0.06295    0.07588 =
         0.03430    0.01155   -0.01610   -0.01747
AFIX  23
H8'1  2    0.272452    0.460003    0.978703   -21.00000   -1.20000
H8'2  2    0.091361    0.553643    0.953068   -21.00000   -1.20000
AFIX   0
C9'   1    0.243190    0.462537    0.820808   -21.00000    0.04784    0.03681 =
         0.02737    0.00497   -0.00136    0.01024
AFIX  23
H9'1  2    0.134335    0.414694    0.813639   -21.00000   -1.20000
H9'2  2    0.347701    0.387306    0.813243   -21.00000   -1.20000
AFIX   0
PART    0
C10   1    0.239739    0.772407    0.344442    11.00000    0.04235    0.02380 =
         0.02665    0.00281   -0.00473   -0.00394
C11   1    0.094205    0.794842    0.285094    11.00000    0.04493    0.04042 =
         0.03717    0.00778   -0.01061   -0.01110
AFIX  43
H11   2   -0.006294    0.739917    0.304495    11.00000   -1.20000
AFIX   0
C12   1    0.095944    0.897434    0.197600    11.00000    0.05903    0.04727 =
         0.03805    0.00885   -0.01804   -0.00140
AFIX  43
H12   2   -0.004074    0.910663    0.159290    11.00000   -1.20000
AFIX   0
C13   1    0.242353    0.981201    0.165252    11.00000    0.06629    0.02847 =
         0.02846    0.00383   -0.00562   -0.00145
C14   1    0.384889    0.960160    0.226871    11.00000    0.06531    0.03723 =
         0.04180    0.00772   -0.00309   -0.02169
AFIX  43
H14   2    0.484182    1.016535    0.208156    11.00000   -1.20000
AFIX   0
C15   1    0.385531    0.858422    0.315354    11.00000    0.04661    0.03923 =
         0.03597    0.00577   -0.01169   -0.01354
AFIX  43
H15   2    0.483641    0.847706    0.355305    11.00000   -1.20000
AFIX   0
C16   1    0.246947    1.088360    0.066692    11.00000    0.10297    0.04652 =
         0.04206    0.01388   -0.00905   -0.00529
AFIX 137
H16A  2    0.327861    1.162551    0.074264    11.00000   -1.50000
H16B  2    0.125232    1.135605    0.064467    11.00000   -1.50000
H16C  2    0.290682    1.035389   -0.001625    11.00000   -1.50000
AFIX   0
C17   1    0.219076    0.464776    0.293458    11.00000    0.05610    0.02978 =
         0.03509    0.00296   -0.00887   -0.00827
C18   1    0.264425    0.834327    0.571248    11.00000    0.04994    0.03067 =
         0.02988    0.00390   -0.00737   -0.00540
N1    3    0.246505    0.248972    0.460851    11.00000    0.07663    0.02548 =
         0.04010    0.00296   -0.01719   -0.00733
AFIX  93
H1A   2    0.255049    0.180088    0.511459    11.00000   -1.20000
H1B   2    0.237157    0.226225    0.393506    11.00000   -1.20000
AFIX   0
N2    3    0.262559    0.419525    0.592579    11.00000    0.04423    0.02669 =
         0.03019    0.00420   -0.01012   -0.00472
N3    3    0.273191    0.576309    0.733173    11.00000    0.05294    0.03373 =
         0.02574    0.00133   -0.01047   -0.00529
N4    3    0.269916    0.957118    0.589065    11.00000    0.10056    0.03033 =
         0.04754    0.00138   -0.01337   -0.00964
N5    3    0.205531    0.420054    0.207902    11.00000    0.10544    0.05837 =
         0.03589   -0.00678   -0.01649   -0.01460
HKLF    4
;
