# Supplementary material for: 2-Amino-6-(pyrrolidin-1-yl)-4-p-tolyl­pyridine-3,5-dicarbonitrile
Source: Acta Crystallogr Sect E Struct Rep Online. 2011 Jul 9;67(Pt 8):o1972. doi: 10.1107/S1600536811026092 (PMC3213431; doi:10.1107/S1600536811026092)
Supplement: Supplementary file 2 [file e-67-o1972-Isup2.hkl]

# 
# h,k,l, Fc-squared, Fo-squared, sigma(Fo-squared) and status flag 
# 
data_I
_shelx_title ' GV-49-JKR-48-I in P-1' 
_shelx_refln_list_code          4 
_shelx_F_calc_maximum      150.87 
_exptl_crystal_F_000       320.00 
_reflns_d_resolution_high  0.8255 
 
loop_ 
 _symmetry_equiv_pos_as_xyz 
 'x, y, z' 
 '-x, -y, -z' 
 
_cell_length_a     7.4005 
_cell_length_b     9.0330 
_cell_length_c    12.0533 
_cell_angle_alpha  87.876 
_cell_angle_beta   80.575 
_cell_angle_gamma  84.053 
 
_shelx_F_squared_multiplier     1.000 
 
loop_ 
 _refln_index_h 
 _refln_index_k 
 _refln_index_l 
 _refln_F_squared_calc 
 _refln_F_squared_meas 
 _refln_F_squared_sigma 
 _refln_observed_status 
   1   0   0       10.38       15.35      0.55 o 
   2   0   0    22761.43    18162.93    115.16 o 
   3   0   0       77.55       60.22      1.31 o 
   4   0   0     2804.83     2677.33     20.12 o 
   5   0   0       11.78        9.74      1.67 o 
   6   0   0      875.22      827.34      6.04 o 
   7   0   0        1.80        1.12      2.21 o 
   8   0   0      160.11      144.59      7.22 o 
  -8   1   0        4.60        0.69      5.00 o 
  -7   1   0       29.89       26.39      2.71 o 
  -6   1   0       48.64       44.60      2.82 o 
  -5   1   0       33.88       28.27      2.07 o 
  -4   1   0     1121.02     1174.17     10.55 o 
  -3   1   0        8.73       10.20      1.26 o 
  -2   1   0     3343.93     3309.91     25.95 o 
  -1   1   0     1964.89     1803.69     17.20 o 
   1   1   0     1529.56     1392.36      5.55 o 
   2   1   0     3009.94     2967.36     24.17 o 
   3   1   0       23.62       18.12      1.12 o 
   4   1   0      423.05      434.41      7.31 o 
   5   1   0       48.43       46.01      1.86 o 
   6   1   0       15.93       11.14      1.77 o 
   7   1   0       71.45       62.77      3.87 o 
   8   1   0        8.15        5.08      4.93 o 
  -8   2   0        1.16       -0.34      4.87 o 
  -7   2   0        6.86       11.35      2.44 o 
  -6   2   0        7.66        7.33      2.30 o 
  -5   2   0        7.74        5.79      3.57 o 
  -4   2   0       73.19       59.86      3.59 o 
  -3   2   0       84.09       85.20      5.15 o 
  -2   2   0      635.44      640.68     14.06 o 
  -1   2   0      740.41      738.69     24.20 o 
   0   2   0     1274.31     1276.55     26.64 o 
   1   2   0       23.62       28.90      1.43 o 
   2   2   0      501.04      491.17      3.92 o 
   3   2   0      276.81      264.81      3.40 o 
   4   2   0       41.60       44.58      1.30 o 
   5   2   0        0.02       -0.03      0.84 o 
   6   2   0        4.55        4.80      1.46 o 
   7   2   0        6.98        8.06      2.98 o 
   8   2   0        0.62        1.51      3.45 o 
  -8   3   0        0.25        0.45      2.35 o 
  -7   3   0        1.32        1.03      2.14 o 
  -6   3   0        1.45        1.32      2.04 o 
  -5   3   0       22.04       13.65      2.89 o 
  -4   3   0        0.54       -0.88      2.53 o 
  -3   3   0      110.94      106.60      7.99 o 
  -2   3   0       32.98       32.31      1.76 o 
  -1   3   0       66.25       75.44      5.62 o 
   0   3   0       93.79       79.39      2.25 o 
   1   3   0      396.81      399.22     10.43 o 
   2   3   0      220.01      229.93      7.72 o 
   3   3   0      224.11      232.12      1.59 o 
   4   3   0      100.01      117.23      4.58 o 
   5   3   0        4.23        4.15      2.62 o 
   6   3   0        0.98        1.37      3.11 o 
   7   3   0        2.52        2.71      3.13 o 
   8   3   0       12.34       13.26      3.55 o 
  -7   4   0        0.71       -1.38      2.30 o 
  -6   4   0        2.14        1.88      3.37 o 
  -5   4   0        2.19        3.09      3.31 o 
  -4   4   0       62.11       71.38      4.21 o 
  -3   4   0      122.58      111.53      4.48 o 
  -2   4   0       62.49       69.92      3.77 o 
  -1   4   0      624.93      618.06      7.39 o 
   0   4   0       69.77       80.97      2.81 o 
   1   4   0      650.90      676.33      9.75 o 
   2   4   0      150.68      150.35      3.23 o 
   3   4   0      236.85      274.68      7.13 o 
   4   4   0        6.69        4.46      2.40 o 
   5   4   0       37.25       36.44      3.16 o 
   6   4   0       10.91        7.22      3.15 o 
   7   4   0       18.07       14.03      3.43 o 
   8   4   0        2.98        0.56      3.19 o 
  -7   5   0        0.66        1.94      2.66 o 
  -6   5   0        1.90        5.47      3.40 o 
  -5   5   0        0.25        0.16      3.52 o 
  -4   5   0        3.98        2.69      3.92 o 
  -3   5   0       33.58       36.67      3.92 o 
  -2   5   0       27.27       26.66      3.66 o 
  -1   5   0       76.39       93.79      4.38 o 
   0   5   0       84.88       80.44      2.64 o 
   1   5   0      108.77      113.20      3.08 o 
   2   5   0      118.97      114.09      4.02 o 
   3   5   0       44.69       34.93      2.80 o 
   4   5   0       66.97       75.86      1.59 o 
   5   5   0       32.19       25.81      3.62 o 
   6   5   0       36.37       36.46      3.57 o 
   7   5   0       10.37        9.48      3.60 o 
   8   5   0        5.20        7.85      4.06 o 
  -6   6   0        0.07       -2.59      4.60 o 
  -5   6   0        7.50        7.97      4.08 o 
  -4   6   0        3.63        4.95      4.08 o 
  -3   6   0        1.69        1.00      3.96 o 
  -2   6   0       12.72       11.14      3.57 o 
  -1   6   0       97.98       85.25      5.01 o 
   0   6   0       60.45       66.82      2.82 o 
   1   6   0        1.98        2.39      2.34 o 
   2   6   0       89.92       86.99      2.84 o 
   3   6   0        0.37        1.29      2.69 o 
   4   6   0       39.95       35.60      1.63 o 
   5   6   0       14.58       10.03      3.24 o 
   6   6   0       12.76       15.82      3.42 o 
   7   6   0        8.24        5.87      3.80 o 
  -6   7   0        0.14        0.48      4.92 o 
  -5   7   0       80.93       83.26      5.87 o 
  -4   7   0        4.06        7.13      4.44 o 
  -3   7   0      246.12      244.16      7.19 o 
  -2   7   0        1.84        1.23      4.32 o 
  -1   7   0      515.77      526.38      9.74 o 
   0   7   0       24.77       27.96      3.89 o 
   1   7   0      229.74      203.21      4.42 o 
   2   7   0      105.91       97.29      3.10 o 
   3   7   0       91.46       91.24      4.01 o 
   4   7   0       18.04       14.91      2.96 o 
   5   7   0       54.85       53.93      4.49 o 
   6   7   0        0.34        1.41      3.65 o 
   7   7   0        3.50        1.30      3.71 o 
  -5   8   0       31.85       35.54      5.21 o 
  -4   8   0        3.71        7.59      4.65 o 
  -3   8   0        3.90        4.71      4.60 o 
  -2   8   0       98.25      101.77      6.27 o 
  -1   8   0        0.69        2.78      2.66 o 
   0   8   0       19.28       24.32      2.73 o 
   1   8   0        2.76        2.32      2.82 o 
   2   8   0       12.56       13.25      2.54 o 
   3   8   0        9.91        9.25      3.03 o 
   4   8   0        8.61       13.95      3.15 o 
   5   8   0        6.86        8.27      3.53 o 
   6   8   0        7.12        3.32      3.17 o 
  -4   9   0       11.25       16.31      5.38 o 
  -3   9   0        0.36        2.00      4.38 o 
  -2   9   0        0.31        1.64      4.56 o 
  -1   9   0        0.16       -1.77      4.38 o 
   0   9   0       15.06       17.55      5.05 o 
   1   9   0       44.90       39.94      3.43 o 
   2   9   0       41.04       44.02      3.03 o 
   3   9   0        9.00        7.79      3.00 o 
   4   9   0        0.24        1.53      3.88 o 
   5   9   0        5.40        2.91      3.63 o 
  -2  10   0        7.83        4.85      5.34 o 
  -1  10   0       11.00       12.08      5.28 o 
   0  10   0        6.66        8.35      5.39 o 
   1  10   0      115.78      112.23      7.50 o 
   2  10   0        3.19        6.34      6.19 o 
   3  10   0       28.40       29.90      6.74 o 
   4  10   0        1.04        1.12      3.69 o 
  -4 -10   1       15.50       16.90      4.07 o 
  -3 -10   1        0.66        2.30      3.57 o 
  -2 -10   1        8.68       10.85      3.52 o 
  -1 -10   1        0.05       -1.18      4.94 o 
   0 -10   1        0.40       -1.67      4.58 o 
   1 -10   1        0.14        4.70      4.87 o 
   2 -10   1        8.34        7.22      4.51 o 
  -5  -9   1        0.96        4.16      3.49 o 
  -4  -9   1        0.01        0.28      3.60 o 
  -3  -9   1       22.26       19.23      3.52 o 
  -2  -9   1       45.80       46.00      5.06 o 
  -1  -9   1       59.24       54.59      3.79 o 
   0  -9   1        3.69        5.90      2.90 o 
   1  -9   1        0.04        0.69      4.17 o 
   2  -9   1        5.69        5.76      4.18 o 
   3  -9   1        0.19       -0.35      4.76 o 
   4  -9   1        0.14       -0.35      4.40 o 
  -6  -8   1       10.85        9.23      4.07 o 
  -5  -8   1        2.43        4.13      3.81 o 
  -4  -8   1       29.43       34.40      3.90 o 
  -3  -8   1      192.19      192.03      5.32 o 
  -2  -8   1       24.76       22.82      4.45 o 
  -1  -8   1      378.00      387.36      6.16 o 
   0  -8   1       14.05       17.47      2.96 o 
   1  -8   1      126.85      122.67      8.53 o 
   2  -8   1        0.93        0.90      4.15 o 
   3  -8   1      223.06      225.52      7.56 o 
   4  -8   1        1.43        2.93      4.08 o 
   5  -8   1      223.68      230.84      7.92 o 
  -7  -7   1       46.71       48.96      4.56 o 
  -6  -7   1       25.25       20.09      3.77 o 
  -5  -7   1      232.25      243.86      5.95 o 
  -4  -7   1       12.14       14.24      3.34 o 
  -3  -7   1      210.44      204.98      5.10 o 
  -2  -7   1       14.27       12.11      4.27 o 
  -1  -7   1      330.39      322.34      5.38 o 
   0  -7   1        0.41        0.86      2.77 o 
   1  -7   1      766.10      747.50     10.93 o 
   2  -7   1        1.27        1.68      3.82 o 
   3  -7   1      424.59      410.68      8.52 o 
   4  -7   1       79.79       84.71      5.22 o 
   5  -7   1      177.77      194.08      6.96 o 
   6  -7   1       36.58       34.86      4.93 o 
  -7  -6   1        3.13        2.14      3.72 o 
  -6  -6   1       21.41       16.97      3.46 o 
  -5  -6   1        2.41        2.08      2.75 o 
  -4  -6   1        4.13        4.16      0.99 o 
  -3  -6   1        4.13        4.06      2.85 o 
  -2  -6   1        3.65        4.35      3.52 o 
  -1  -6   1       17.35       17.11      2.83 o 
   0  -6   1       90.96       96.70      5.19 o 
   1  -6   1       87.48       72.83      4.27 o 
   2  -6   1      155.94      147.56      5.25 o 
   3  -6   1       89.04       92.12      5.00 o 
   4  -6   1       20.73       14.88      3.67 o 
   5  -6   1       37.88       39.07      4.27 o 
   6  -6   1       23.64       20.80      3.08 o 
  -8  -5   1        5.29        4.06      3.89 o 
  -7  -5   1       13.34       16.18      3.75 o 
  -6  -5   1       24.84       23.23      3.55 o 
  -5  -5   1       42.92       40.63      3.40 o 
  -4  -5   1       22.46       20.81      4.16 o 
  -3  -5   1       44.08       50.00      3.32 o 
  -2  -5   1        9.61        5.98      3.41 o 
  -1  -5   1       20.67       25.12      2.40 o 
   0  -5   1       41.79       39.96      3.18 o 
   1  -5   1       39.85       39.27      3.28 o 
   2  -5   1        5.89        5.99      3.03 o 
   3  -5   1        7.39        9.08      3.14 o 
   4  -5   1        0.86       -1.51      3.56 o 
   5  -5   1        5.22        2.34      3.53 o 
   6  -5   1        0.65        3.41      2.68 o 
   7  -5   1        0.27        1.77      2.70 o 
  -8  -4   1        0.04        0.84      3.78 o 
  -7  -4   1        1.00        2.69      3.43 o 
  -6  -4   1        0.04       -1.70      3.17 o 
  -5  -4   1       26.60       27.48      3.12 o 
  -4  -4   1        9.28       14.11      2.94 o 
  -3  -4   1       40.18       27.36      0.84 o 
  -2  -4   1       36.58       39.90      2.64 o 
  -1  -4   1       39.99       39.36      2.37 o 
   0  -4   1       31.77       31.47      1.88 o 
   1  -4   1       72.68       77.87      4.15 o 
   2  -4   1        1.03        1.93      1.58 o 
   3  -4   1       60.00       65.64      3.55 o 
   4  -4   1        1.89        0.66      2.50 o 
   5  -4   1       30.76       32.33      3.45 o 
   6  -4   1        2.01        3.34      2.33 o 
   7  -4   1        1.69        3.21      2.34 o 
  -8  -3   1        0.65        0.47      3.06 o 
  -7  -3   1        0.67        1.52      3.44 o 
  -6  -3   1       10.04        6.28      3.10 o 
  -5  -3   1        2.38        2.13      3.02 o 
  -4  -3   1       99.36      102.69      3.49 o 
  -3  -3   1       35.63       47.34      2.58 o 
  -2  -3   1      280.46      264.29      3.63 o 
  -1  -3   1      199.58      215.12      9.00 o 
   0  -3   1       79.90       80.13      4.03 o 
   1  -3   1      705.97      754.78     18.31 o 
   2  -3   1       56.61       57.13      2.74 o 
   3  -3   1      113.94      101.10      3.40 o 
   4  -3   1       48.50       44.07      3.08 o 
   5  -3   1        8.88        8.51      2.15 o 
   6  -3   1        0.18        0.45      2.24 o 
   7  -3   1        1.23        0.83      2.30 o 
   8  -3   1        1.49        2.55      2.34 o 
  -8  -2   1        4.78        5.59      3.40 o 
  -7  -2   1        9.18       10.11      3.05 o 
  -6  -2   1       66.35       64.02      3.68 o 
  -5  -2   1       38.65       37.76      0.92 o 
  -4  -2   1       20.23       15.24      0.55 o 
  -3  -2   1      109.24      109.50      2.92 o 
  -2  -2   1        2.30        4.59      1.50 o 
  -1  -2   1      567.11      574.86      8.51 o 
   0  -2   1      347.59      370.08      9.19 o 
   1  -2   1      231.63      215.22      9.88 o 
   2  -2   1      112.95       94.16      7.27 o 
   3  -2   1       50.88       45.76      2.55 o 
   4  -2   1      304.90      300.83     10.98 o 
   5  -2   1       12.30       12.87      2.11 o 
   6  -2   1       12.21       14.35      2.37 o 
   7  -2   1        0.15       -0.51      2.40 o 
   8  -2   1        1.57        0.39      2.69 o 
  -8  -1   1       31.36       30.69      3.59 o 
  -7  -1   1        0.17       -0.79      2.96 o 
  -6  -1   1      101.87      104.52      2.46 o 
  -5  -1   1        1.48        2.16      1.42 o 
  -4  -1   1     1279.96     1316.21      6.72 o 
  -3  -1   1        4.46        4.98      0.83 o 
  -2  -1   1     3651.88     3475.53     14.74 o 
  -1  -1   1      844.58      739.30      3.10 o 
   0  -1   1      560.49      549.96      1.60 o 
   1  -1   1      821.18      719.97      8.21 o 
   2  -1   1      963.06      896.30      4.94 o 
   3  -1   1      117.96      160.80      2.03 o 
   4  -1   1      232.25      214.46      3.48 o 
   5  -1   1        0.50        1.57      1.94 o 
   6  -1   1        7.97        4.90      2.37 o 
   7  -1   1       16.03       16.60      2.56 o 
   8  -1   1        3.85        0.34      5.13 o 
  -8   0   1      203.95      226.78      8.27 o 
  -7   0   1       33.53       33.27      3.24 o 
  -6   0   1      705.18      725.22     11.47 o 
  -5   0   1        1.81        1.87      1.53 o 
  -4   0   1     1810.05     1864.66     46.20 o 
  -3   0   1      444.18      401.70      8.96 o 
  -2   0   1     4645.34     4470.52     25.15 o 
  -1   0   1      131.65      135.56      1.05 o 
   1   0   1       23.12       20.49      0.65 o 
   2   0   1      682.39      710.58      7.73 o 
   3   0   1      676.06      686.70     18.29 o 
   4   0   1      207.49      195.01      2.75 o 
   5   0   1        7.38       10.00      2.00 o 
   6   0   1       19.94       12.36      2.25 o 
   7   0   1        9.15       10.07      2.29 o 
   8   0   1        4.94        3.89      4.01 o 
  -8   1   1       81.07       82.48      6.06 o 
  -7   1   1       92.88      106.08      5.88 o 
  -6   1   1      249.51      252.40      9.76 o 
  -5   1   1       54.05       58.33      2.77 o 
  -4   1   1      234.06      237.40      5.98 o 
  -3   1   1       15.04       19.62      1.20 o 
  -2   1   1      282.54      282.89      3.05 o 
  -1   1   1     3533.13     3130.00     15.83 o 
   0   1   1      498.73      491.77     10.57 o 
   1   1   1     1098.23     1037.55      4.72 o 
   2   1   1      851.16      829.59     10.60 o 
   3   1   1       14.53       12.83      0.81 o 
   4   1   1      126.45      126.72      5.21 o 
   5   1   1       25.17       26.49      1.35 o 
   6   1   1       37.64       44.75      2.11 o 
   7   1   1       24.87       17.24      3.87 o 
   8   1   1        5.92        4.88      4.54 o 
  -8   2   1        0.23       -1.42      4.02 o 
  -7   2   1        4.12        3.73      2.27 o 
  -6   2   1        0.64       -0.18      3.54 o 
  -5   2   1        1.26        0.24      3.08 o 
  -4   2   1       84.17      100.18      3.85 o 
  -3   2   1       34.34       35.03      2.12 o 
  -2   2   1      186.04      179.35      6.65 o 
  -1   2   1      645.48      668.28      7.81 o 
   0   2   1     3944.68     3640.04     26.89 o 
   1   2   1      404.95      390.05      6.11 o 
   2   2   1       70.87       59.26      1.18 o 
   3   2   1       18.88       23.10      0.98 o 
   4   2   1       89.96       84.39      2.21 o 
   5   2   1        3.64        3.77      1.41 o 
   6   2   1      162.74      151.53      3.13 o 
   7   2   1        9.85       13.43      2.98 o 
   8   2   1       10.98        6.37      3.41 o 
  -8   3   1        5.76        5.52      2.45 o 
  -7   3   1        1.88        0.49      2.18 o 
  -6   3   1        3.43        1.07      3.45 o 
  -5   3   1        3.64       -1.44      3.55 o 
  -4   3   1       42.66       44.05      3.66 o 
  -3   3   1       42.70       35.88      2.31 o 
  -2   3   1        0.00        0.08      1.06 o 
  -1   3   1       16.54       15.95      1.78 o 
   0   3   1        0.00        1.51      1.06 o 
   1   3   1      164.71      156.42      3.94 o 
   2   3   1      730.16      785.57     11.04 o 
   3   3   1      263.87      231.08      6.68 o 
   4   3   1      177.95      200.15      5.89 o 
   5   3   1       10.27       11.92      1.29 o 
   6   3   1       12.05        9.68      2.97 o 
   7   3   1       11.99       11.11      3.41 o 
   8   3   1       11.14       12.65      3.49 o 
  -7   4   1        2.84        1.27      2.77 o 
  -6   4   1        0.05        1.80      3.33 o 
  -5   4   1       95.17      106.19      5.49 o 
  -4   4   1        2.31        4.31      3.51 o 
  -3   4   1      205.05      230.15     11.66 o 
  -2   4   1        1.16        3.42      3.34 o 
  -1   4   1       35.68       52.80      3.55 o 
   0   4   1        8.14       10.91      1.52 o 
   1   4   1      413.33      430.05      6.32 o 
   2   4   1       22.48       29.45      1.55 o 
   3   4   1      509.36      525.75      5.48 o 
   4   4   1       15.71       15.75      1.01 o 
   5   4   1       44.38       42.42      1.34 o 
   6   4   1        2.01        2.46      2.86 o 
   7   4   1       24.64       33.68      4.03 o 
   8   4   1        8.95        7.50      3.79 o 
  -7   5   1        3.67        9.87      4.53 o 
  -6   5   1        7.22        7.88      4.31 o 
  -5   5   1        1.81        4.95      3.75 o 
  -4   5   1       24.75       20.69      4.49 o 
  -3   5   1        8.37        8.80      1.81 o 
  -2   5   1      187.92      197.38      5.86 o 
  -1   5   1       22.33       28.64      3.93 o 
   0   5   1      441.26      444.14      4.22 o 
   1   5   1       31.73       29.64      2.06 o 
   2   5   1      162.54      144.54      3.04 o 
   3   5   1       26.29       32.99      2.59 o 
   4   5   1       58.11       59.84      2.25 o 
   5   5   1       51.61       65.81      4.06 o 
   6   5   1       10.24       10.59      3.13 o 
   7   5   1       18.83       23.65      4.00 o 
   8   5   1        0.61        1.28      3.30 o 
  -6   6   1        6.64        3.56      4.16 o 
  -5   6   1        2.59        1.83      4.36 o 
  -4   6   1       32.09       27.01      4.23 o 
  -3   6   1        6.52        3.93      4.28 o 
  -2   6   1      131.82      127.87      5.87 o 
  -1   6   1        9.47        8.91      3.55 o 
   0   6   1      159.18      152.84      9.21 o 
   1   6   1        8.51        5.86      2.09 o 
   2   6   1       59.13       62.27      2.46 o 
   3   6   1        5.48        5.45      2.51 o 
   4   6   1        7.59        9.12      1.65 o 
   5   6   1        2.37        2.58      2.73 o 
   6   6   1        5.47        3.68      3.48 o 
   7   6   1        0.08        1.65      3.57 o 
  -6   7   1        0.39        2.32      4.85 o 
  -5   7   1        6.07        7.61      4.52 o 
  -4   7   1        2.55        5.26      4.12 o 
  -3   7   1        5.19        8.38      4.39 o 
  -2   7   1        1.74        1.92      3.94 o 
  -1   7   1        0.98        3.08      2.41 o 
   0   7   1        7.96        5.59      2.15 o 
   1   7   1        4.93        3.08      2.31 o 
   2   7   1       19.30       18.80      2.24 o 
   3   7   1        0.67        1.20      2.87 o 
   4   7   1        0.03        0.06      3.00 o 
   5   7   1       12.98       14.79      3.56 o 
   6   7   1        2.43        0.71      3.28 o 
   7   7   1        3.42        3.87      3.88 o 
  -5   8   1        1.49        6.53      5.19 o 
  -4   8   1        0.13        5.99      4.46 o 
  -3   8   1        0.22       -2.94      4.95 o 
  -2   8   1        0.11        0.87      4.42 o 
  -1   8   1        1.35       -0.37      4.56 o 
   0   8   1       10.37       10.55      2.47 o 
   1   8   1      107.59      112.52      4.45 o 
   2   8   1       37.30       41.55      2.65 o 
   3   8   1       48.59       50.69      3.56 o 
   4   8   1       38.83       39.68      4.88 o 
   5   8   1        0.10       -0.40      2.98 o 
   6   8   1       18.81       24.18      3.64 o 
  -4   9   1        5.75        7.23      5.22 o 
  -3   9   1        3.55        8.24      4.75 o 
  -2   9   1        7.30        9.19      4.69 o 
  -1   9   1        4.29        6.16      5.23 o 
   0   9   1       46.88       44.09      5.13 o 
   1   9   1       16.91       17.15      4.80 o 
   2   9   1       65.01       62.90      3.02 o 
   3   9   1        2.11        0.89      3.08 o 
   4   9   1        1.94        1.47      3.00 o 
   5   9   1        4.77        2.41      3.23 o 
  -2  10   1        2.68        1.59      5.46 o 
  -1  10   1        3.47       -1.10      5.57 o 
   0  10   1       56.37       54.93      5.65 o 
   1  10   1       10.44       10.48      4.76 o 
   2  10   1       72.76       71.60      4.59 o 
   3  10   1        7.56        8.69      4.64 o 
   4  10   1        0.08        4.35      5.02 o 
  -3 -10   2        0.00        3.54      3.41 o 
  -2 -10   2        1.17        0.36      4.71 o 
  -1 -10   2       15.91       14.64      3.26 o 
   0 -10   2        0.01       -0.83      4.81 o 
   1 -10   2        2.45        1.02      4.36 o 
   2 -10   2        1.41       -1.85      4.48 o 
  -5  -9   2       29.79       34.59      4.63 o 
  -4  -9   2        8.89        6.86      3.60 o 
  -3  -9   2        1.12        5.85      3.29 o 
  -2  -9   2      124.73      124.14      4.49 o 
  -1  -9   2        1.75       -0.21      4.44 o 
   0  -9   2       73.15       79.57      5.46 o 
   1  -9   2       19.90       19.94      3.13 o 
   2  -9   2       14.54       12.31      4.58 o 
   3  -9   2        4.99        4.48      4.10 o 
   4  -9   2       29.17       37.54      6.47 o 
  -6  -8   2        1.04        1.40      4.01 o 
  -5  -8   2       67.44       71.28      4.30 o 
  -4  -8   2        1.99        3.15      3.12 o 
  -3  -8   2      195.72      200.54      5.56 o 
  -2  -8   2      131.31      134.72      6.55 o 
  -1  -8   2      324.95      299.13      5.75 o 
   0  -8   2        1.96        3.35      2.94 o 
   1  -8   2      321.46      285.93      7.53 o 
   2  -8   2       13.94       12.86      4.13 o 
   3  -8   2      179.82      174.10      6.54 o 
   4  -8   2       17.94       22.63      3.54 o 
   5  -8   2       44.61       37.63      5.46 o 
  -6  -7   2        2.58        2.49      3.57 o 
  -5  -7   2      230.27      221.87      5.93 o 
  -4  -7   2      106.15      100.18      4.72 o 
  -3  -7   2      901.80      875.96     17.37 o 
  -2  -7   2      610.88      575.28     10.29 o 
  -1  -7   2     1259.47     1168.56      9.35 o 
   0  -7   2      340.81      328.02      5.41 o 
   1  -7   2      559.37      510.16      8.78 o 
   2  -7   2      173.61      160.76      5.95 o 
   3  -7   2      400.99      396.50      8.11 o 
   4  -7   2      129.91      134.04      5.68 o 
   5  -7   2      238.99      254.59      7.30 o 
   6  -7   2       16.85       22.36      5.87 o 
  -7  -6   2       28.46       23.28      4.62 o 
  -6  -6   2       34.17       34.17      4.18 o 
  -5  -6   2       88.01       81.59      4.26 o 
  -4  -6   2       47.24       43.92      6.64 o 
  -3  -6   2        9.06       10.06      2.37 o 
  -2  -6   2       55.21       51.78      2.37 o 
  -1  -6   2       93.14       93.27      3.45 o 
   0  -6   2       70.35       73.69      8.55 o 
   1  -6   2      462.53      462.60      7.70 o 
   2  -6   2       17.29       15.63      3.42 o 
   3  -6   2       32.39       35.43      3.93 o 
   4  -6   2       11.67       11.08      3.26 o 
   5  -6   2        0.13        0.02      2.69 o 
   6  -6   2        3.34        5.06      4.30 o 
  -7  -5   2       10.15       11.66      3.73 o 
  -6  -5   2       25.26       23.90      3.61 o 
  -5  -5   2        4.96        4.91      3.10 o 
  -4  -5   2       26.86       28.90      4.48 o 
  -3  -5   2       43.30       43.26      1.75 o 
  -2  -5   2       80.72       81.72      2.86 o 
  -1  -5   2       43.39       45.90      3.78 o 
   0  -5   2      516.27      523.73      7.25 o 
   1  -5   2       11.61       14.17      2.85 o 
   2  -5   2      190.12      185.88      4.75 o 
   3  -5   2        1.34        3.93      2.70 o 
   4  -5   2        0.00       -0.81      2.45 o 
   5  -5   2        3.02        1.37      2.45 o 
   6  -5   2        0.01       -2.07      2.66 o 
   7  -5   2        6.65       10.62      4.99 o 
  -8  -4   2        0.01       -0.33      3.53 o 
  -7  -4   2        0.13       -1.16      3.24 o 
  -6  -4   2        1.66       -2.26      2.96 o 
  -5  -4   2        7.20        4.89      3.15 o 
  -4  -4   2        3.55        5.68      2.49 o 
  -3  -4   2       91.35       86.58      3.39 o 
  -2  -4   2       17.56       17.16      1.39 o 
  -1  -4   2      260.18      252.37      5.60 o 
   0  -4   2      124.41      127.91      5.35 o 
   1  -4   2      115.73      118.27      3.44 o 
   2  -4   2       81.94       80.67      2.07 o 
   3  -4   2       14.24       11.54      2.28 o 
   4  -4   2       33.38       33.12      2.56 o 
   5  -4   2        0.51        0.62      2.20 o 
   6  -4   2       28.69       30.27      2.71 o 
   7  -4   2        9.73        9.96      2.52 o 
  -8  -3   2        8.14        6.34      3.39 o 
  -7  -3   2        0.11        0.98      2.88 o 
  -6  -3   2        6.49        6.39      3.13 o 
  -5  -3   2       10.81       10.04      2.63 o 
  -4  -3   2       24.69       26.76      2.78 o 
  -3  -3   2      164.62      167.04      5.52 o 
  -2  -3   2        1.28        1.90      0.63 o 
  -1  -3   2      448.95      438.91      6.06 o 
   0  -3   2        9.42        6.42      1.21 o 
   1  -3   2      227.14      222.17      8.97 o 
   2  -3   2       91.52       93.67      3.14 o 
   3  -3   2        1.38        2.45      1.68 o 
   4  -3   2       62.53       50.83      2.37 o 
   5  -3   2        3.02        2.86      2.10 o 
   6  -3   2       46.55       44.75      2.81 o 
   7  -3   2        6.24        6.83      2.40 o 
   8  -3   2       20.97       21.95      4.14 o 
  -8  -2   2        3.32        2.70      3.40 o 
  -7  -2   2        6.58        9.17      3.30 o 
  -6  -2   2        5.37        8.79      3.04 o 
  -5  -2   2       36.76       32.92      2.01 o 
  -4  -2   2       33.66       31.63      2.67 o 
  -3  -2   2      322.69      341.16      5.26 o 
  -2  -2   2      315.61      309.01      8.46 o 
  -1  -2   2       38.75       32.86      0.87 o 
   0  -2   2      876.60      913.25     18.66 o 
   1  -2   2      102.34       98.91      2.28 o 
   2  -2   2      920.31      941.26     15.32 o 
   3  -2   2      612.54      599.40      5.23 o 
   4  -2   2      305.55      304.06      6.30 o 
   5  -2   2      116.01      112.41      3.39 o 
   6  -2   2       75.64       77.08      3.50 o 
   7  -2   2        4.74        3.70      2.33 o 
   8  -2   2       19.04       22.04      3.82 o 
  -8  -1   2       21.05       19.16      3.57 o 
  -7  -1   2        3.33        3.69      3.10 o 
  -6  -1   2       29.04       27.25      1.75 o 
  -5  -1   2       20.99       21.69      1.47 o 
  -4  -1   2        4.39       20.66      9.79 o 
  -3  -1   2      505.36      587.11      4.00 o 
  -2  -1   2      282.11      279.39      4.03 o 
  -1  -1   2      406.76      426.97      4.77 o 
   0  -1   2      126.45      157.10      2.53 o 
   1  -1   2      254.34      248.88      3.15 o 
   2  -1   2      409.12      439.60     16.14 o 
   3  -1   2      182.88      157.37      3.12 o 
   4  -1   2      128.50      133.80      3.94 o 
   5  -1   2        0.00        1.30      2.03 o 
   6  -1   2        0.56        2.67      2.26 o 
   7  -1   2        7.42       12.64      2.58 o 
   8  -1   2        0.01       -0.47      2.70 o 
  -8   0   2       52.44       50.11      3.86 o 
  -7   0   2        1.24        0.31      2.82 o 
  -6   0   2       94.90       76.40      3.40 o 
  -5   0   2        1.85        2.88      2.13 o 
  -4   0   2      673.41      621.73      5.59 o 
  -3   0   2       15.09       26.30      2.18 o 
  -2   0   2      561.00      538.66      5.07 o 
  -1   0   2       50.09       36.19      1.89 o 
   0   0   2      239.20      243.40      6.70 o 
   1   0   2        2.16        6.10      0.71 o 
   2   0   2      894.05      893.28     14.64 o 
   3   0   2       73.41       70.73      2.65 o 
   4   0   2      194.16      188.87      3.21 o 
   5   0   2       30.70       25.65      2.51 o 
   6   0   2       22.67       20.67      2.54 o 
   7   0   2       10.02       10.38      2.43 o 
   8   0   2        4.75        6.03      5.29 o 
  -8   1   2       63.04       59.28      5.56 o 
  -7   1   2        1.42        2.22      1.87 o 
  -6   1   2       42.84       38.66      2.85 o 
  -5   1   2        0.66        1.07      2.19 o 
  -4   1   2       95.50       96.24      2.69 o 
  -3   1   2       58.64       57.44      1.38 o 
  -2   1   2       53.48       40.62      1.03 o 
  -1   1   2     3908.72     3534.22     23.63 o 
   0   1   2      748.65      747.74     11.14 o 
   1   1   2     3106.24     2829.97     14.62 o 
   2   1   2      266.97      235.48      3.57 o 
   3   1   2       83.05       78.76      3.54 o 
   4   1   2       19.05       24.61      1.57 o 
   5   1   2      151.43      145.78      4.97 o 
   6   1   2        9.44        9.05      2.05 o 
   7   1   2      103.15       92.19      3.18 o 
   8   1   2        0.61        2.46      5.31 o 
  -8   2   2        3.52        2.59      3.64 o 
  -7   2   2       39.40       34.65      3.62 o 
  -6   2   2       10.06       15.51      3.37 o 
  -5   2   2        1.34        0.91      3.04 o 
  -4   2   2       14.08       14.41      1.90 o 
  -3   2   2        1.36        0.61      0.91 o 
  -2   2   2      180.61      178.35      4.75 o 
  -1   2   2     3702.81     3627.09     13.65 o 
   0   2   2       55.92       41.66      1.85 o 
   1   2   2     1448.10     1391.86     11.70 o 
   2   2   2        7.05        7.13      0.81 o 
   3   2   2        1.32        3.26      0.87 o 
   4   2   2        4.21        8.36      2.09 o 
   5   2   2      110.14      107.92      2.61 o 
   6   2   2        7.29        4.15      1.73 o 
   7   2   2       37.91       34.74      3.14 o 
   8   2   2        0.01        0.59      3.72 o 
  -7   3   2       11.81       20.36      4.82 o 
  -6   3   2       22.85       21.70      3.97 o 
  -5   3   2        4.39        3.82      3.70 o 
  -4   3   2       35.84       36.55      3.72 o 
  -3   3   2        5.72        5.88      1.19 o 
  -2   3   2      410.09      441.75      2.89 o 
  -1   3   2      386.15      411.70      2.93 o 
   0   3   2      708.36      771.53     27.43 o 
   1   3   2       12.56        6.81      0.91 o 
   2   3   2       26.57       29.12      1.12 o 
   3   3   2        4.02       10.80      1.46 o 
   4   3   2        1.80        1.21      1.04 o 
   5   3   2       56.56       54.28      1.51 o 
   6   3   2       79.55       77.35      2.35 o 
   7   3   2       16.08       17.67      3.66 o 
   8   3   2        2.91        0.37      3.04 o 
  -7   4   2        8.27        7.42      4.67 o 
  -6   4   2       31.21       25.11      4.71 o 
  -5   4   2       54.11       45.80      4.25 o 
  -4   4   2      211.10      211.69      6.49 o 
  -3   4   2      114.40      119.34      3.16 o 
  -2   4   2       39.70       42.34      2.73 o 
  -1   4   2      222.29      218.57      5.43 o 
   0   4   2       17.60       21.10      1.22 o 
   1   4   2      383.82      452.65      3.36 o 
   2   4   2      358.55      343.04      4.67 o 
   3   4   2      214.35      268.75      9.98 o 
   4   4   2       10.53       12.67      1.31 o 
   5   4   2      119.89      131.06      6.53 o 
   6   4   2        4.78        6.82      2.94 o 
   7   4   2       35.93       33.40      3.72 o 
   8   4   2       11.25       11.09      3.56 o 
  -7   5   2       12.41       12.90      4.72 o 
  -6   5   2        1.94        4.90      4.03 o 
  -5   5   2       64.55       62.95      5.31 o 
  -4   5   2        3.71        3.99      3.78 o 
  -3   5   2      166.56      184.16      8.21 o 
  -2   5   2       99.02       99.54      4.01 o 
  -1   5   2      375.02      432.34      7.91 o 
   0   5   2       27.84       23.43      1.53 o 
   1   5   2      946.67      997.26      7.43 o 
   2   5   2       39.09       37.92      2.36 o 
   3   5   2      617.30      630.41      7.12 o 
   4   5   2        0.14        0.21      1.59 o 
   5   5   2       75.72       84.93      6.75 o 
   6   5   2        0.70        0.23      3.25 o 
   7   5   2       31.46       32.76      3.92 o 
   8   5   2        0.00        0.58      3.19 o 
  -6   6   2        1.13        0.76      4.72 o 
  -5   6   2        0.50        0.24      4.15 o 
  -4   6   2        0.82        0.14      4.26 o 
  -3   6   2        1.66        1.27      3.62 o 
  -2   6   2        3.42        2.44      1.34 o 
  -1   6   2       13.65       18.83      1.72 o 
   0   6   2       60.02       50.57      3.80 o 
   1   6   2        0.05        0.64      1.72 o 
   2   6   2       51.74       47.84      2.27 o 
   3   6   2        7.67        6.06      2.14 o 
   4   6   2        4.52        5.72      2.92 o 
   5   6   2        0.86        0.78      1.50 o 
   6   6   2        0.06       -0.82      2.90 o 
   7   6   2        3.62        7.90      3.84 o 
  -5   7   2        1.62        1.87      5.17 o 
  -4   7   2        0.22        2.27      4.34 o 
  -3   7   2        2.49        5.51      4.68 o 
  -2   7   2        0.07        1.93      4.39 o 
  -1   7   2        0.90        2.50      1.81 o 
   0   7   2        0.51       -0.60      1.95 o 
   1   7   2        7.04        7.57      1.95 o 
   2   7   2        0.30        0.78      1.85 o 
   3   7   2        2.16        0.81      2.21 o 
   4   7   2        4.04        4.23      2.56 o 
   5   7   2        1.21        0.57      3.20 o 
   6   7   2        8.87        5.42      3.60 o 
   7   7   2        2.46        3.99      3.57 o 
  -5   8   2        2.56        7.96      5.28 o 
  -4   8   2       16.05       17.49      4.78 o 
  -3   8   2        2.17        6.04      4.54 o 
  -2   8   2      111.72      101.73      6.58 o 
  -1   8   2        9.47       14.03      5.36 o 
   0   8   2      105.04       92.83      6.61 o 
   1   8   2       25.86       27.48      2.15 o 
   2   8   2       65.03       54.39      2.69 o 
   3   8   2       17.09       13.99      2.30 o 
   4   8   2       78.63       78.78      4.02 o 
   5   8   2        7.37       10.45      3.44 o 
   6   8   2       42.99       42.37      4.23 o 
  -4   9   2        2.16        3.39      5.75 o 
  -3   9   2        4.02       11.11      5.61 o 
  -2   9   2        2.65        6.30      4.94 o 
  -1   9   2       11.99       12.13      5.54 o 
   0   9   2        2.41       -0.95      4.46 o 
   1   9   2        1.55        4.38      3.61 o 
   2   9   2        5.35        4.55      3.27 o 
   3   9   2        8.12       10.93      2.73 o 
   4   9   2        2.91        5.98      3.15 o 
   5   9   2       13.74       14.60      3.59 o 
  -2  10   2        0.29       -2.12      5.90 o 
  -1  10   2        0.13       -1.58      5.82 o 
   0  10   2        0.57        1.84      4.89 o 
   1  10   2       35.54       34.32      4.16 o 
   2  10   2        0.27        0.12      3.57 o 
   3  10   2        2.36        0.81      3.91 o 
   4  10   2        0.64       -2.97      6.09 o 
  -3 -10   3        7.29        8.89      4.14 o 
  -2 -10   3        0.48       -1.95      5.20 o 
  -1 -10   3       18.22       19.26      3.32 o 
   0 -10   3        7.30        8.42      3.62 o 
   1 -10   3       14.34       12.51      3.38 o 
   2 -10   3       21.03       20.08      5.75 o 
  -4  -9   3       11.96        9.60      3.94 o 
  -3  -9   3        8.12        5.08      4.30 o 
  -2  -9   3      119.71      124.37      4.08 o 
  -1  -9   3        8.07        6.89      3.03 o 
   0  -9   3       29.23       27.33      2.76 o 
   1  -9   3       11.66       14.24      2.53 o 
   2  -9   3        0.01       -0.63      2.79 o 
   3  -9   3        4.30        3.03      4.20 o 
   4  -9   3        2.10        7.77      6.05 o 
  -5  -8   3      124.40      129.77      5.63 o 
  -4  -8   3       16.73       20.85      3.93 o 
  -3  -8   3       17.47       16.23      3.37 o 
  -2  -8   3        9.74        9.80      2.89 o 
  -1  -8   3       27.12       24.11      3.00 o 
   0  -8   3        6.53        7.62      2.71 o 
   1  -8   3      201.80      197.70      4.65 o 
   2  -8   3        0.05        2.51      2.71 o 
   3  -8   3       40.02       41.11      3.47 o 
   4  -8   3        0.02       -2.27      4.53 o 
   5  -8   3        0.15        1.03      4.20 o 
  -6  -7   3       24.41       27.98      4.14 o 
  -5  -7   3      132.23      134.74      5.27 o 
  -4  -7   3       11.51       16.76      3.43 o 
  -3  -7   3      630.86      578.55      7.82 o 
  -2  -7   3        6.61        4.20      2.26 o 
  -1  -7   3      527.12      502.63      6.18 o 
   0  -7   3        5.39        5.10      2.36 o 
   1  -7   3       87.29       88.15      4.20 o 
   2  -7   3        0.00       -0.91      2.58 o 
   3  -7   3      103.63      107.85      3.77 o 
   4  -7   3       67.43       71.12      3.70 o 
   5  -7   3       57.02       55.73      6.00 o 
   6  -7   3       14.03       19.58      6.06 o 
  -7  -6   3       19.52       17.16      3.50 o 
  -6  -6   3        3.80        3.59      3.05 o 
  -5  -6   3       34.38       36.93      4.09 o 
  -4  -6   3       84.14       75.27      4.30 o 
  -3  -6   3        1.75        2.64      2.46 o 
  -2  -6   3      201.69      200.51      3.65 o 
  -1  -6   3        6.03        7.86      3.59 o 
   0  -6   3       56.23       55.29      2.69 o 
   1  -6   3       17.44       16.92      2.31 o 
   2  -6   3       74.95       73.58      3.01 o 
   3  -6   3        5.06        4.76      2.43 o 
   4  -6   3       12.27       15.48      3.30 o 
   5  -6   3        1.27        1.43      2.49 o 
   6  -6   3        0.02        2.43      4.24 o 
  -7  -5   3        4.48        2.02      3.30 o 
  -6  -5   3       41.46       40.52      3.62 o 
  -5  -5   3       10.35        9.91      3.32 o 
  -4  -5   3        1.23        3.04      3.14 o 
  -3  -5   3        5.78        6.50      0.99 o 
  -2  -5   3       50.17       46.60      2.08 o 
  -1  -5   3        8.83       11.60      1.98 o 
   0  -5   3        0.63       -0.18      1.80 o 
   1  -5   3        3.31        3.76      1.92 o 
   2  -5   3       23.18       23.66      2.19 o 
   3  -5   3       73.65       79.72      3.93 o 
   4  -5   3       46.10       48.37      2.68 o 
   5  -5   3       45.57       49.49      2.91 o 
   6  -5   3        3.62        3.47      3.62 o 
   7  -5   3        0.01       -0.34      4.46 o 
  -7  -4   3       11.91       11.21      3.24 o 
  -6  -4   3        3.51        3.07      2.87 o 
  -5  -4   3       10.04       13.46      3.09 o 
  -4  -4   3       15.23       19.49      3.06 o 
  -3  -4   3        3.13        2.10      4.86 o 
  -2  -4   3      128.25      143.57      5.70 o 
  -1  -4   3      303.66      327.91      3.91 o 
   0  -4   3      468.34      514.78     12.97 o 
   1  -4   3      894.77      978.02     22.35 o 
   2  -4   3      337.12      373.11      8.67 o 
   3  -4   3       78.42       83.75      2.65 o 
   4  -4   3      128.44      133.86      4.78 o 
   5  -4   3       28.47       26.43      2.26 o 
   6  -4   3       24.19       24.00      2.61 o 
   7  -4   3       23.94       22.01      4.19 o 
  -8  -3   3        3.97        1.84      2.91 o 
  -7  -3   3        3.03        5.22      3.39 o 
  -6  -3   3       26.07       24.40      3.26 o 
  -5  -3   3        2.89        0.92      2.56 o 
  -4  -3   3       98.91      103.26      3.55 o 
  -3  -3   3        0.05       -2.10      2.73 o 
  -2  -3   3      308.02      337.32     12.61 o 
  -1  -3   3       10.67        9.31      1.33 o 
   0  -3   3     1011.86     1148.42     18.84 o 
   1  -3   3       22.39       15.48      1.05 o 
   2  -3   3      630.00      724.13     13.52 o 
   3  -3   3       75.01       79.59      2.22 o 
   4  -3   3      241.30      261.88      3.81 o 
   5  -3   3       17.40       17.86      2.17 o 
   6  -3   3       97.48       96.80      3.38 o 
   7  -3   3        4.95        4.92      2.39 o 
   8  -3   3       41.17       48.06      5.10 o 
  -8  -2   3        2.54        2.22      3.30 o 
  -7  -2   3        1.11        1.45      3.09 o 
  -6  -2   3       33.59       36.39      3.04 o 
  -5  -2   3       21.76       19.93      1.88 o 
  -4  -2   3      150.86      141.74      7.92 o 
  -3  -2   3      210.21      196.26      4.52 o 
  -2  -2   3      923.27      952.34      4.25 o 
  -1  -2   3      989.28     1004.19     12.01 o 
   0  -2   3     1436.14     1477.16     16.03 o 
   1  -2   3     1027.53     1009.83      9.98 o 
   2  -2   3     1094.27     1105.93      4.45 o 
   3  -2   3      101.73      113.82      2.24 o 
   4  -2   3      180.00      167.51      5.37 o 
   5  -2   3        0.55        2.87      3.08 o 
   6  -2   3       65.28       69.50      4.83 o 
   7  -2   3        1.45        3.76      3.49 o 
   8  -2   3        8.45        5.92      3.68 o 
  -8  -1   3        0.12       -0.69      3.33 o 
  -7  -1   3        2.46        2.64      2.95 o 
  -6  -1   3        0.01        0.01      2.63 o 
  -5  -1   3        1.18        1.64      2.30 o 
  -4  -1   3       61.11       73.33      5.22 o 
  -3  -1   3       23.90       29.77      2.24 o 
  -2  -1   3        1.79        2.08      1.19 o 
  -1  -1   3      139.32      131.35      2.79 o 
   0  -1   3      700.85      732.67     13.50 o 
   1  -1   3      289.42      288.74      8.58 o 
   2  -1   3      171.85      181.52      6.82 o 
   3  -1   3      218.86      222.44      3.62 o 
   4  -1   3       13.41       11.48      2.24 o 
   5  -1   3       10.15       13.85      2.35 o 
   6  -1   3       23.13       21.35      3.18 o 
   7  -1   3        0.32       -1.51      2.66 o 
   8  -1   3        1.56        1.36      2.65 o 
  -8   0   3        3.84        2.01      3.15 o 
  -7   0   3        0.15        0.51      2.67 o 
  -6   0   3       10.18        9.67      2.70 o 
  -5   0   3        9.18       13.86      2.46 o 
  -4   0   3      122.92      136.48      3.13 o 
  -3   0   3       30.25       39.00      1.54 o 
  -2   0   3      327.81      307.38      5.52 o 
  -1   0   3      765.67      771.62     14.19 o 
   0   0   3      513.64      480.33      3.71 o 
   1   0   3      428.01      430.96      5.85 o 
   2   0   3      271.78      264.37      6.46 o 
   3   0   3      118.39      141.07      6.92 o 
   4   0   3       14.16       16.47      3.84 o 
   5   0   3        0.26       -0.17      2.31 o 
   6   0   3        1.38        0.38      2.29 o 
   7   0   3        5.27        4.35      2.38 o 
   8   0   3        0.00       -1.66      4.05 o 
  -8   1   3        0.00       -1.03      3.89 o 
  -7   1   3       23.06       25.97      3.09 o 
  -6   1   3        5.26        5.48      2.52 o 
  -5   1   3        0.01        1.14      2.10 o 
  -4   1   3        1.77        2.49      1.77 o 
  -3   1   3       16.73       15.11      1.07 o 
  -2   1   3       83.37       87.08      1.67 o 
  -1   1   3      605.74      593.97      7.81 o 
   0   1   3      788.33      783.41     17.03 o 
   1   1   3       45.82       49.42      1.13 o 
   2   1   3       45.61       36.39      0.88 o 
   3   1   3        0.83        0.18      0.98 o 
   4   1   3        2.62        9.77      1.90 o 
   5   1   3       90.70       88.97      2.83 o 
   6   1   3       46.05       44.38      2.78 o 
   7   1   3       41.67       46.30      2.97 o 
   8   1   3        0.98        0.06      5.03 o 
  -8   2   3        3.15        2.28      4.50 o 
  -7   2   3        0.73        3.23      3.24 o 
  -6   2   3        3.27        4.11      2.26 o 
  -5   2   3        8.49        7.80      2.12 o 
  -4   2   3        5.00        6.12      1.73 o 
  -3   2   3        1.09       -0.09      0.85 o 
  -2   2   3      562.88      528.94      8.26 o 
  -1   2   3      143.82      134.99      2.43 o 
   0   2   3     1970.80     1956.73     28.52 o 
   1   2   3        7.25       12.15      0.83 o 
   2   2   3       35.07       30.01      0.94 o 
   3   2   3        0.23        0.55      0.93 o 
   4   2   3       26.35       25.00      1.93 o 
   5   2   3        1.92        1.91      2.05 o 
   6   2   3      147.57      127.50      5.63 o 
   7   2   3        6.02        3.73      2.30 o 
   8   2   3        5.75        4.33      3.82 o 
  -7   3   3        0.17       -2.04      3.74 o 
  -6   3   3       26.54       25.75      4.83 o 
  -5   3   3        5.76        3.43      4.14 o 
  -4   3   3        0.01       -1.14      3.63 o 
  -3   3   3       13.60       13.41      1.22 o 
  -2   3   3      307.39      325.85      4.28 o 
  -1   3   3       42.73       37.69      3.30 o 
   0   3   3      787.67      759.77      4.41 o 
   1   3   3      192.77      198.24      3.11 o 
   2   3   3       13.42       14.65      1.00 o 
   3   3   3      125.90      154.35      6.48 o 
   4   3   3        3.03        4.65      1.14 o 
   5   3   3       35.33       29.01      1.58 o 
   6   3   3       28.70       25.46      2.05 o 
   7   3   3       16.41       14.20      4.16 o 
   8   3   3        0.01        0.68      4.32 o 
  -7   4   3       37.65       48.46      5.91 o 
  -6   4   3        5.17        3.51      4.33 o 
  -5   4   3       30.64       26.96      3.97 o 
  -4   4   3        0.14        1.94      4.27 o 
  -3   4   3      228.74      257.98      2.76 o 
  -2   4   3      148.67      163.49      4.90 o 
  -1   4   3     1647.62     1704.54     13.77 o 
   0   4   3      265.94      307.34      6.49 o 
   1   4   3      353.21      417.75      3.65 o 
   2   4   3       85.85       84.16      2.26 o 
   3   4   3       95.51       87.40      2.44 o 
   4   4   3       10.60        8.62      1.38 o 
   5   4   3      243.03      242.99     10.18 o 
   6   4   3        0.25        0.31      2.84 o 
   7   4   3       42.79       35.17      3.85 o 
   8   4   3        0.86       -0.35      4.86 o 
  -6   5   3        2.23        2.83      4.92 o 
  -5   5   3      110.80      118.37      6.48 o 
  -4   5   3        6.99        8.55      3.68 o 
  -3   5   3      155.44      166.52      5.26 o 
  -2   5   3        9.17        6.43      0.97 o 
  -1   5   3       85.63       81.53      4.77 o 
   0   5   3        0.89        0.82      0.58 o 
   1   5   3      433.85      442.50      4.86 o 
   2   5   3       87.89       78.29      1.75 o 
   3   5   3      258.25      267.91      3.92 o 
   4   5   3        0.18       -0.32      2.25 o 
   5   5   3       17.29       18.63      2.13 o 
   6   5   3       18.26       16.44      3.39 o 
   7   5   3        7.54        7.21      3.67 o 
   8   5   3        1.05        2.74      3.33 o 
  -6   6   3        5.63        5.28      4.82 o 
  -5   6   3        3.57        2.33      4.01 o 
  -4   6   3       28.52       26.71      4.27 o 
  -3   6   3        8.90       12.45      5.01 o 
  -2   6   3       11.79       12.27      4.28 o 
  -1   6   3       51.27       53.26      5.53 o 
   0   6   3       32.62       39.03      1.53 o 
   1   6   3      151.90      140.10      3.28 o 
   2   6   3       80.94       88.98      2.01 o 
   3   6   3       90.47       82.74      2.81 o 
   4   6   3        0.43        0.16      2.50 o 
   5   6   3       29.55       32.35      2.16 o 
   6   6   3        0.02        1.88      3.10 o 
   7   6   3        1.09        3.14      3.18 o 
  -5   7   3        2.99        3.02      5.48 o 
  -4   7   3       15.43       16.07      5.50 o 
  -3   7   3        6.82        3.57      5.03 o 
  -2   7   3       45.72       42.78      5.13 o 
  -1   7   3       14.67       13.46      5.47 o 
   0   7   3      119.81      120.85      3.18 o 
   1   7   3       19.52       20.09      1.96 o 
   2   7   3      147.02      143.14      3.11 o 
   3   7   3        0.18       -0.01      2.01 o 
   4   7   3       34.38       30.67      3.09 o 
   5   7   3        9.73       10.25      3.18 o 
   6   7   3        5.08        3.10      3.22 o 
   7   7   3        2.85        4.91      3.83 o 
  -4   8   3        4.75        4.98      5.29 o 
  -3   8   3       45.32       45.72      5.80 o 
  -2   8   3        6.59        5.73      4.58 o 
  -1   8   3       92.17       89.61      5.69 o 
   0   8   3        1.66        1.69      4.92 o 
   1   8   3       89.71       81.21      4.21 o 
   2   8   3        2.91        1.77      1.83 o 
   3   8   3       85.88       83.53      3.04 o 
   4   8   3        9.79        8.79      2.90 o 
   5   8   3       83.10       89.29      4.47 o 
   6   8   3        9.31        6.81      3.26 o 
  -3   9   3        6.22        6.61      5.96 o 
  -2   9   3        4.35        5.60      4.76 o 
  -1   9   3        2.82        4.12      5.34 o 
   0   9   3        0.02       -1.63      5.31 o 
   1   9   3        6.88        4.74      3.32 o 
   2   9   3        0.20        3.51      3.48 o 
   3   9   3        6.01        4.86      3.20 o 
   4   9   3        5.24        1.92      4.98 o 
   5   9   3        2.02        1.54      3.41 o 
  -2  10   3        2.42        3.45      6.30 o 
  -1  10   3        0.37        0.62      5.60 o 
   0  10   3        4.80        7.93      3.77 o 
   1  10   3        0.01        5.24      3.83 o 
   2  10   3        7.19        9.43      4.02 o 
   3  10   3        1.45        1.66      3.22 o 
   4  10   3        3.04        1.22      6.06 o 
  -2 -10   4        0.64        1.53      5.40 o 
  -1 -10   4        1.49        2.62      3.29 o 
   0 -10   4        0.72        3.78      6.34 o 
   1 -10   4        0.04        3.82      3.80 o 
  -4  -9   4        6.04        7.10      4.20 o 
  -3  -9   4        6.52       13.06      6.53 o 
  -2  -9   4        0.63        0.39      5.58 o 
  -1  -9   4       16.44       19.02      3.19 o 
   0  -9   4        1.40        8.50      3.07 o 
   1  -9   4       92.37      102.12      3.54 o 
   2  -9   4        6.47       11.59      4.65 o 
   3  -9   4       45.31       58.58      6.84 o 
  -5  -8   4       70.72       80.83      5.06 o 
  -4  -8   4       36.25       39.33      4.47 o 
  -3  -8   4       69.53       71.63      6.45 o 
  -2  -8   4        3.45        1.09      2.40 o 
  -1  -8   4       77.85       89.48      4.41 o 
   0  -8   4      112.78      106.46      4.23 o 
   1  -8   4       65.73       61.33      3.31 o 
   2  -8   4       87.63       82.35      3.69 o 
   3  -8   4       26.38       30.06      5.13 o 
   4  -8   4        0.96        2.42      5.32 o 
   5  -8   4       12.53        9.68      4.49 o 
  -6  -7   4        8.47        9.16      3.85 o 
  -5  -7   4       73.28       80.38      4.73 o 
  -4  -7   4       17.66       17.14      3.46 o 
  -3  -7   4        7.03        6.31      4.74 o 
  -2  -7   4      221.70      226.37      6.52 o 
  -1  -7   4        8.36        9.73      3.64 o 
   0  -7   4       31.66       31.92      5.71 o 
   1  -7   4       54.02       50.29      3.07 o 
   2  -7   4        7.12        5.26      2.48 o 
   3  -7   4        0.11       -1.92      2.36 o 
   4  -7   4       23.81       25.01      5.65 o 
   5  -7   4       17.17       15.89      4.80 o 
   6  -7   4        0.11        2.61      5.74 o 
  -6  -6   4        2.79        6.13      3.43 o 
  -5  -6   4        3.97        5.36      3.41 o 
  -4  -6   4       21.59       21.73      3.18 o 
  -3  -6   4      261.07      255.94      8.11 o 
  -2  -6   4       78.95       73.15      2.72 o 
  -1  -6   4      144.15      141.75      3.76 o 
   0  -6   4      159.13      157.13      5.39 o 
   1  -6   4        0.36        0.25      2.16 o 
   2  -6   4       44.07       42.93      2.66 o 
   3  -6   4       92.13       87.93      3.24 o 
   4  -6   4       17.49       18.00      2.40 o 
   5  -6   4       57.16       60.43      6.07 o 
   6  -6   4        4.74        4.29      4.02 o 
  -7  -5   4        0.01       -1.54      3.29 o 
  -6  -5   4        8.40        7.53      3.35 o 
  -5  -5   4       10.96        9.19      3.05 o 
  -4  -5   4        2.38        4.61      3.02 o 
  -3  -5   4      325.68      320.25      2.98 o 
  -2  -5   4        0.37        1.15      1.28 o 
  -1  -5   4      133.48      137.31      3.28 o 
   0  -5   4       67.87       79.60      4.11 o 
   1  -5   4        2.07        1.52      1.37 o 
   2  -5   4        0.34        1.78      1.23 o 
   3  -5   4      103.88      100.36      2.95 o 
   4  -5   4       60.81       65.49      2.80 o 
   5  -5   4       23.96       22.96      3.98 o 
   6  -5   4        1.58        1.31      4.62 o 
   7  -5   4        0.04       -2.07      3.87 o 
  -7  -4   4       12.63       11.14      3.15 o 
  -6  -4   4        5.06        7.85      3.61 o 
  -5  -4   4       26.73       27.74      3.56 o 
  -4  -4   4      227.70      235.63      4.98 o 
  -3  -4   4       15.41       23.06      3.31 o 
  -2  -4   4      509.96      567.55     12.51 o 
  -1  -4   4        7.15        9.23      4.16 o 
   0  -4   4        0.35        2.16      1.65 o 
   1  -4   4        4.80        6.65      1.40 o 
   2  -4   4       28.18       33.46      1.24 o 
   3  -4   4        4.95        4.11      1.63 o 
   4  -4   4       85.76       90.42      2.74 o 
   5  -4   4        0.02        1.30      1.97 o 
   6  -4   4        0.48        1.29      4.53 o 
   7  -4   4        0.27        0.02      3.78 o 
  -7  -3   4       14.91       12.91      3.28 o 
  -6  -3   4      143.31      161.39     10.04 o 
  -5  -3   4       32.23       30.81      3.29 o 
  -4  -3   4      277.25      309.88      5.23 o 
  -3  -3   4       50.85       50.42      1.24 o 
  -2  -3   4      711.07      772.15     10.57 o 
  -1  -3   4      323.93      377.98     10.21 o 
   0  -3   4     2170.59     2496.20     30.83 o 
   1  -3   4      343.77      381.19      3.70 o 
   2  -3   4      546.99      566.06     10.72 o 
   3  -3   4        0.07       -0.24      1.17 o 
   4  -3   4      133.75      132.60      2.67 o 
   5  -3   4        0.90        0.76      1.78 o 
   6  -3   4       62.84       66.12      2.83 o 
   7  -3   4       14.87       13.79      4.01 o 
   8  -3   4       17.33       15.03      4.33 o 
  -8  -2   4        7.26        8.68      3.20 o 
  -7  -2   4        0.47        0.78      3.03 o 
  -6  -2   4       50.98       49.07      3.30 o 
  -5  -2   4        4.42        6.01      2.53 o 
  -4  -2   4      185.15      185.89      3.92 o 
  -3  -2   4       27.83       32.30      1.53 o 
  -2  -2   4      573.39      587.16      8.27 o 
  -1  -2   4        8.08       11.40      1.29 o 
   0  -2   4      899.06     1016.01     23.22 o 
   1  -2   4      170.66      177.74      5.45 o 
   2  -2   4      375.46      363.15      6.49 o 
   3  -2   4       56.66       63.67      1.55 o 
   4  -2   4       70.51       68.34      2.05 o 
   5  -2   4       29.05       35.39      4.18 o 
   6  -2   4       25.32       21.27      4.32 o 
   7  -2   4       10.74       12.18      4.12 o 
   8  -2   4        9.76        7.28      4.08 o 
  -8  -1   4        1.57        1.01      3.24 o 
  -7  -1   4        0.04        0.95      2.79 o 
  -6  -1   4        5.55        3.03      2.57 o 
  -5  -1   4        5.36        4.57      2.57 o 
  -4  -1   4       36.95       44.82      1.77 o 
  -3  -1   4       17.65       19.51      1.33 o 
  -2  -1   4      176.21      193.46      5.63 o 
  -1  -1   4       20.34       24.14      1.21 o 
   0  -1   4      370.42      348.80      8.85 o 
   1  -1   4       88.84       99.33      5.57 o 
   2  -1   4      403.59      427.05     27.20 o 
   3  -1   4        3.08        8.19      3.28 o 
   4  -1   4      206.41      202.76      9.49 o 
   5  -1   4        1.13        3.71      2.25 o 
   6  -1   4       17.52       13.10      2.71 o 
   7  -1   4        1.31        2.16      2.79 o 
   8  -1   4        2.22        2.75      2.85 o 
  -8   0   4        2.77        2.98      3.13 o 
  -7   0   4        5.35        8.36      2.87 o 
  -6   0   4        7.91        8.52      2.51 o 
  -5   0   4        6.59       11.49      2.29 o 
  -4   0   4        5.22        8.45      1.97 o 
  -3   0   4       32.12       38.85      1.95 o 
  -2   0   4        4.30        2.49      1.20 o 
  -1   0   4      171.94      175.78     13.85 o 
   0   0   4       38.58       37.41      1.45 o 
   1   0   4       58.62       59.28      1.65 o 
   2   0   4      288.88      313.39      5.37 o 
   3   0   4       20.31       22.81      1.22 o 
   4   0   4      222.15      229.50      3.91 o 
   5   0   4       10.15        9.41      2.41 o 
   6   0   4       11.42       10.38      2.71 o 
   7   0   4        3.96        3.63      2.34 o 
   8   0   4       21.13       18.91      2.74 o 
  -7   1   4        2.13        0.89      2.66 o 
  -6   1   4        0.00       -1.07      2.29 o 
  -5   1   4       17.28       12.61      2.26 o 
  -4   1   4       47.93       47.99      2.20 o 
  -3   1   4      148.36      148.77      1.94 o 
  -2   1   4       12.57       11.74      1.03 o 
  -1   1   4      266.33      276.89      2.98 o 
   0   1   4      217.53      247.97      5.99 o 
   1   1   4     1021.96     1044.13     14.90 o 
   2   1   4       21.82       27.63      0.91 o 
   3   1   4      702.35      733.01     16.85 o 
   4   1   4       20.93       18.42      1.62 o 
   5   1   4       23.59       24.80      2.49 o 
   6   1   4       81.09       81.51      3.42 o 
   7   1   4        0.47        1.69      2.35 o 
   8   1   4       15.10       14.85      5.59 o 
  -7   2   4       10.22        7.60      2.85 o 
  -6   2   4        5.23        5.95      2.26 o 
  -5   2   4        5.50        6.76      2.06 o 
  -4   2   4        0.48       -0.45      1.19 o 
  -3   2   4       14.17       10.59      0.89 o 
  -2   2   4       32.19       38.50      1.84 o 
  -1   2   4      627.34      580.69      8.75 o 
   0   2   4       14.81       14.71      0.84 o 
   1   2   4        0.13        0.41      0.86 o 
   2   2   4       20.63       24.72      0.95 o 
   3   2   4      224.28      197.65      5.99 o 
   4   2   4       24.25       24.20      1.79 o 
   5   2   4       16.07       15.34      2.37 o 
   6   2   4       19.88       19.81      2.53 o 
   7   2   4       18.26       11.54      2.40 o 
   8   2   4        6.34        6.67      4.78 o 
  -7   3   4        6.99        6.45      4.74 o 
  -6   3   4        4.65        4.84      4.68 o 
  -5   3   4        6.04        6.25      3.60 o 
  -4   3   4       19.14       16.50      2.20 o 
  -3   3   4        0.17       -0.03      0.92 o 
  -2   3   4      319.47      316.32      2.17 o 
  -1   3   4      452.40      408.22      7.34 o 
   0   3   4      900.01      934.21     13.72 o 
   1   3   4       11.59       12.34      0.91 o 
   2   3   4      111.56      111.34      2.28 o 
   3   3   4        6.77        1.74      2.18 o 
   4   3   4      100.65      104.01      2.39 o 
   5   3   4       74.13       77.48      3.09 o 
   6   3   4      105.50      104.87      4.69 o 
   7   3   4       14.10       14.30      4.74 o 
   8   3   4        0.14       -0.47      5.37 o 
  -7   4   4       15.43       15.14      4.38 o 
  -6   4   4        1.43       -1.14      4.16 o 
  -5   4   4       11.34        7.24      4.29 o 
  -4   4   4       10.29       12.04      4.78 o 
  -3   4   4       50.77       50.32      1.59 o 
  -2   4   4      124.09      133.74      4.20 o 
  -1   4   4      123.76      109.07      5.28 o 
   0   4   4       77.58       82.60      2.26 o 
   1   4   4        1.39        0.39      1.02 o 
   2   4   4      118.28      130.88      3.39 o 
   3   4   4        5.80        3.68      1.70 o 
   4   4   4       17.42       17.74      1.83 o 
   5   4   4        9.76        9.75      2.12 o 
   6   4   4       79.13       66.87      4.78 o 
   7   4   4        2.68        2.48      4.22 o 
   8   4   4        0.00        2.95      4.63 o 
  -6   5   4        0.29        3.17      5.26 o 
  -5   5   4        4.26        7.07      3.88 o 
  -4   5   4        3.81        4.40      4.63 o 
  -3   5   4       12.48        9.46      5.21 o 
  -2   5   4       42.13       44.03      2.02 o 
  -1   5   4       51.83       48.88      4.91 o 
   0   5   4        4.13        2.27      1.92 o 
   1   5   4       11.42       14.55      1.23 o 
   2   5   4       73.19       71.73      1.65 o 
   3   5   4       13.57       13.53      1.92 o 
   4   5   4       11.13        9.18      2.58 o 
   5   5   4       11.06       12.33      2.10 o 
   6   5   4       11.97       14.94      3.34 o 
   7   5   4        2.39        0.29      2.89 o 
   8   5   4        2.91        4.63      5.93 o 
  -6   6   4        1.20       -2.12      5.13 o 
  -5   6   4        3.28       -2.55      5.55 o 
  -4   6   4        0.45        1.93      4.81 o 
  -3   6   4        6.05        5.46      4.63 o 
  -2   6   4        9.81        6.31      5.22 o 
  -1   6   4       45.96       45.60      5.63 o 
   0   6   4       11.57       12.51      3.46 o 
   1   6   4       11.28       12.01      1.20 o 
   2   6   4        2.33        2.15      1.36 o 
   3   6   4        1.13        2.04      1.94 o 
   4   6   4        0.70        1.23      2.58 o 
   5   6   4       55.10       61.11      3.10 o 
   6   6   4        1.95        0.69      2.77 o 
   7   6   4        1.84       -1.76      3.35 o 
  -5   7   4        1.15       -0.97      5.75 o 
  -4   7   4        2.43       -1.28      5.31 o 
  -3   7   4        6.66        9.52      4.68 o 
  -2   7   4       12.47       12.63      4.79 o 
  -1   7   4       43.07       38.08      5.98 o 
   0   7   4        0.01        3.51      2.83 o 
   1   7   4       30.63       27.38      1.51 o 
   2   7   4       18.57       23.93      1.92 o 
   3   7   4       54.49       50.94      2.60 o 
   4   7   4        2.01        2.03      2.62 o 
   5   7   4       50.28       44.27      3.34 o 
   6   7   4        2.45        4.67      3.22 o 
   7   7   4        9.85       12.27      3.37 o 
  -4   8   4        3.86        7.14      4.64 o 
  -3   8   4       67.39       66.59      6.87 o 
  -2   8   4       25.03       32.46      5.95 o 
  -1   8   4      130.98      119.11      6.67 o 
   0   8   4       66.48       79.62      3.92 o 
   1   8   4      160.32      151.86      4.67 o 
   2   8   4       83.41       87.09      6.66 o 
   3   8   4      129.92      129.58      4.58 o 
   4   8   4       69.99       73.92      4.16 o 
   5   8   4       67.06       64.10      3.82 o 
   6   8   4       13.77       14.67      3.26 o 
  -3   9   4        8.38        5.43      5.44 o 
  -2   9   4       17.43       13.49      5.13 o 
  -1   9   4       27.62       23.04      5.72 o 
   0   9   4       11.74        7.83      3.12 o 
   1   9   4       49.45       40.54      3.82 o 
   2   9   4       11.38        7.20      3.19 o 
   3   9   4       63.69       64.92      4.36 o 
   4   9   4       15.39       14.05      5.52 o 
   5   9   4       50.48       52.71      6.84 o 
  -1  10   4        0.07       -1.50      5.73 o 
   0  10   4        5.64        1.59      6.22 o 
   1  10   4        9.76       10.59      3.41 o 
   2  10   4        9.50        7.19      3.71 o 
   3  10   4        1.46        4.01      3.92 o 
   4  10   4        3.81        6.08      5.58 o 
  -1 -10   5       58.42       70.34      6.97 o 
   0 -10   5        0.37        4.12      3.64 o 
   1 -10   5       79.12       96.72      5.57 o 
  -4  -9   5        1.17        3.04      4.03 o 
  -3  -9   5       25.44       24.30      6.04 o 
  -2  -9   5        7.39        6.89      5.47 o 
  -1  -9   5       48.08       59.15      3.72 o 
   0  -9   5        0.25        1.22      3.12 o 
   1  -9   5       20.67       32.95      6.83 o 
   2  -9   5        0.09       -2.56      4.69 o 
   3  -9   5       16.71       14.36      5.41 o 
  -5  -8   5        0.43       -0.58      3.93 o 
  -4  -8   5        6.92        9.66      4.08 o 
  -3  -8   5       55.69       52.68      4.15 o 
  -2  -8   5        1.85        2.75      2.53 o 
  -1  -8   5       45.47       45.45      3.40 o 
   0  -8   5       10.45       10.78      3.28 o 
   1  -8   5        0.15        1.28      3.90 o 
   2  -8   5       19.87       22.42      4.53 o 
   3  -8   5        6.97       10.29      4.25 o 
   4  -8   5        9.12       10.65      5.52 o 
  -6  -7   5        2.92        3.19      4.14 o 
  -5  -7   5       48.04       59.43      7.73 o 
  -4  -7   5        3.73        1.27      3.27 o 
  -3  -7   5        3.15        4.57      3.84 o 
  -2  -7   5       64.23       64.36      3.10 o 
  -1  -7   5        0.05        2.23      2.71 o 
   0  -7   5       19.93       26.28      5.59 o 
   1  -7   5       19.34       15.61      4.29 o 
   2  -7   5       13.00       12.76      2.49 o 
   3  -7   5        4.76        4.86      5.09 o 
   4  -7   5       49.54       49.97      5.31 o 
   5  -7   5        8.50        5.05      5.63 o 
  -6  -6   5        0.06        0.37      3.63 o 
  -5  -6   5        3.05        5.82      3.52 o 
  -4  -6   5       64.36       59.29      3.85 o 
  -3  -6   5        0.27        1.99      1.72 o 
  -2  -6   5      122.07      128.88      7.12 o 
  -1  -6   5       12.06       12.97      2.67 o 
   0  -6   5       50.85       52.63      4.29 o 
   1  -6   5       32.69       33.93      4.51 o 
   2  -6   5       11.26        9.61      2.12 o 
   3  -6   5       16.90       19.19      2.26 o 
   4  -6   5       64.06       72.42      5.25 o 
   5  -6   5       17.83       16.96      5.24 o 
   6  -6   5        4.00        3.75      4.44 o 
  -7  -5   5        0.26       -0.56      3.86 o 
  -6  -5   5       21.50       21.44      3.39 o 
  -5  -5   5        1.70        2.63      3.13 o 
  -4  -5   5       53.82       50.71      3.83 o 
  -3  -5   5       58.28       55.62      1.87 o 
  -2  -5   5      335.08      334.86      9.96 o 
  -1  -5   5        7.88       10.93      4.73 o 
   0  -5   5       75.89       73.58      4.09 o 
   1  -5   5        7.87        7.62      1.74 o 
   2  -5   5      115.97      115.60      3.21 o 
   3  -5   5       75.09       79.87      2.69 o 
   4  -5   5      114.31      116.80      6.58 o 
   5  -5   5       54.11       48.65      5.48 o 
   6  -5   5        2.17        1.29      5.21 o 
   7  -5   5        0.18        0.42      4.66 o 
  -7  -4   5        1.04        1.40      3.45 o 
  -6  -4   5       11.31        9.56      3.46 o 
  -5  -4   5        0.18        0.47      3.10 o 
  -4  -4   5       64.01       72.67      3.79 o 
  -3  -4   5       52.44       50.07      4.15 o 
  -2  -4   5       65.98       73.51      2.53 o 
  -1  -4   5       89.59       85.71      5.08 o 
   0  -4   5        6.62       10.02      1.69 o 
   1  -4   5      309.56      307.51      7.44 o 
   2  -4   5       10.04       10.01      1.15 o 
   3  -4   5        4.13        6.07      1.30 o 
   4  -4   5        0.48        0.00      1.56 o 
   5  -4   5        1.04       -1.85      3.88 o 
   6  -4   5        0.35        2.70      4.46 o 
   7  -4   5        6.86       11.44      4.00 o 
  -7  -3   5       21.90       22.49      5.43 o 
  -6  -3   5       20.42       19.92      3.47 o 
  -5  -3   5        0.26        2.38      2.84 o 
  -4  -3   5       48.38       47.46      3.10 o 
  -3  -3   5       88.66       78.47      1.81 o 
  -2  -3   5       12.14       13.30      1.25 o 
  -1  -3   5       13.48       14.37      1.21 o 
   0  -3   5       95.17      107.30      4.30 o 
   1  -3   5        3.75        2.93      1.12 o 
   2  -3   5        5.85        7.03      3.63 o 
   3  -3   5       59.94       50.10      1.15 o 
   4  -3   5       52.64       60.59      2.58 o 
   5  -3   5        0.06        1.95      1.63 o 
   6  -3   5        0.26        0.19      3.81 o 
   7  -3   5        2.54        2.93      3.86 o 
   8  -3   5        0.21       -0.45      5.04 o 
  -7  -2   5        0.19        1.03      2.86 o 
  -6  -2   5       64.61       67.33      5.00 o 
  -5  -2   5        2.19        0.43      2.75 o 
  -4  -2   5       41.40       41.29      2.02 o 
  -3  -2   5       27.86       28.03      1.20 o 
  -2  -2   5      121.93      120.03      3.67 o 
  -1  -2   5      342.20      342.17      4.55 o 
   0  -2   5      769.42      897.09     16.64 o 
   1  -2   5      355.57      374.10      2.79 o 
   2  -2   5       99.30      104.40      4.41 o 
   3  -2   5       79.99       72.10      4.21 o 
   4  -2   5       28.79       31.10      1.47 o 
   5  -2   5       10.68        7.40      1.61 o 
   6  -2   5       24.99       19.79      2.54 o 
   7  -2   5        0.13       -2.15      3.81 o 
   8  -2   5        4.84        2.04      4.64 o 
  -7  -1   5        0.08       -0.74      2.79 o 
  -6  -1   5        9.12        9.57      2.66 o 
  -5  -1   5        0.06        1.09      2.39 o 
  -4  -1   5       88.62       83.65      2.09 o 
  -3  -1   5        1.27        0.65      1.65 o 
  -2  -1   5      363.74      366.77      4.49 o 
  -1  -1   5        6.38        8.21      1.26 o 
   0  -1   5     1206.47     1299.02      9.26 o 
   1  -1   5       23.66       21.85      0.96 o 
   2  -1   5      263.91      243.69      5.34 o 
   3  -1   5       26.07       22.81      0.83 o 
   4  -1   5       36.93       39.22      2.65 o 
   5  -1   5        4.43        8.01      2.30 o 
   6  -1   5        1.15        1.04      2.89 o 
   7  -1   5        2.36       -0.60      2.83 o 
   8  -1   5        0.55        0.51      3.16 o 
  -7   0   5        5.39        3.95      2.80 o 
  -6   0   5        4.72        3.58      2.38 o 
  -5   0   5       25.86       21.14      2.49 o 
  -4   0   5       44.17       41.56      2.39 o 
  -3   0   5       46.37       48.96      2.01 o 
  -2   0   5      146.36      160.80      5.72 o 
  -1   0   5       73.66       91.58      5.12 o 
   0   0   5      532.90      567.92      8.55 o 
   1   0   5      120.64      125.15      3.79 o 
   2   0   5      745.62      763.60     10.43 o 
   3   0   5       77.36      100.01      2.32 o 
   4   0   5      265.00      261.03      7.86 o 
   5   0   5        3.13        3.55      2.59 o 
   6   0   5       65.97       70.10      3.69 o 
   7   0   5        8.75       15.38      3.15 o 
   8   0   5       16.64       21.28      4.84 o 
  -7   1   5        1.72        2.52      3.96 o 
  -6   1   5       23.58       21.34      2.57 o 
  -5   1   5       63.06       66.37      2.80 o 
  -4   1   5      120.90      118.59      2.16 o 
  -3   1   5      181.95      197.82      2.69 o 
  -2   1   5      381.94      372.70      6.76 o 
  -1   1   5       34.08       34.38      4.17 o 
   0   1   5      888.96      962.47     11.11 o 
   1   1   5       82.75       89.04      1.60 o 
   2   1   5     1305.39     1451.88     16.38 o 
   3   1   5      262.48      293.78      7.25 o 
   4   1   5      388.99      459.21     10.28 o 
   5   1   5       40.31       39.69      3.04 o 
   6   1   5       56.63       56.30      3.30 o 
   7   1   5       33.49       29.23      3.30 o 
   8   1   5       28.53       34.06      6.09 o 
  -7   2   5        5.12        6.05      2.90 o 
  -6   2   5        0.63       -0.63      1.88 o 
  -5   2   5        2.54        3.48      1.68 o 
  -4   2   5       16.56       15.70      1.26 o 
  -3   2   5       22.81       21.68      0.98 o 
  -2   2   5       95.32       93.05      2.35 o 
  -1   2   5       73.91       60.31      1.86 o 
   0   2   5      363.55      385.12      2.29 o 
   1   2   5      370.22      364.44      8.50 o 
   2   2   5        0.22        0.60      1.05 o 
   3   2   5       62.32       65.53      1.51 o 
   4   2   5       52.49       53.79      2.23 o 
   5   2   5        2.77        3.25      2.51 o 
   6   2   5      106.33      105.84      5.79 o 
   7   2   5       13.73       14.65      2.74 o 
   8   2   5        1.32        3.90      5.54 o 
  -7   3   5        0.31        0.81      4.84 o 
  -6   3   5        0.19        3.41      4.92 o 
  -5   3   5        0.01        0.71      2.20 o 
  -4   3   5       14.12       14.72      2.30 o 
  -3   3   5        0.01        0.65      0.85 o 
  -2   3   5       89.45       85.33      2.88 o 
  -1   3   5       23.27       17.94      0.89 o 
   0   3   5       66.60       58.43      1.33 o 
   1   3   5      103.82      111.83      1.60 o 
   2   3   5      127.39      133.43      2.84 o 
   3   3   5       56.30       48.47      2.45 o 
   4   3   5        0.17        0.92      1.68 o 
   5   3   5       51.12       53.77      3.03 o 
   6   3   5       10.77       11.96      2.66 o 
   7   3   5       23.88       19.83      4.05 o 
   8   3   5        1.89       -0.59      4.45 o 
  -6   4   5        0.32       -0.93      4.57 o 
  -5   4   5        0.35        3.26      4.56 o 
  -4   4   5        0.00        3.38      4.03 o 
  -3   4   5       63.54       60.37      5.47 o 
  -2   4   5       56.17       52.21      1.40 o 
  -1   4   5      708.79      632.27      3.69 o 
   0   4   5       41.42       41.66      1.71 o 
   1   4   5       62.35       59.37      1.36 o 
   2   4   5       13.00       17.45      1.40 o 
   3   4   5       17.45       15.42      2.44 o 
   4   4   5       17.33       20.08      2.52 o 
   5   4   5      135.55      131.46      4.74 o 
   6   4   5        5.42        4.61      4.81 o 
   7   4   5       12.37        8.24      4.22 o 
   8   4   5        1.59        4.84      5.45 o 
  -6   5   5        1.14        2.27      4.63 o 
  -5   5   5        0.00        3.63      4.68 o 
  -4   5   5        3.18        4.14      4.89 o 
  -3   5   5       36.96       36.02      5.29 o 
  -2   5   5       53.37       54.23      5.68 o 
  -1   5   5      199.33      216.24      5.78 o 
   0   5   5       19.66       31.58      2.01 o 
   1   5   5        1.50        2.63      0.93 o 
   2   5   5        0.04        1.35      1.39 o 
   3   5   5        0.01       -0.44      2.50 o 
   4   5   5      100.22       96.97      3.97 o 
   5   5   5       22.49       22.25      2.55 o 
   6   5   5       97.19       91.96      5.81 o 
   7   5   5        2.31        6.41      4.34 o 
   8   5   5        0.76       -0.41      4.18 o 
  -5   6   5        0.08       -2.13      5.58 o 
  -4   6   5        1.34       -1.55      4.93 o 
  -3   6   5       28.81       38.20      6.02 o 
  -2   6   5       49.30       48.42      6.01 o 
  -1   6   5       91.96      107.93      3.05 o 
   0   6   5        2.40        4.39      2.29 o 
   1   6   5       67.29       73.07      3.18 o 
   2   6   5       47.31       43.90      1.97 o 
   3   6   5       47.02       48.63      3.31 o 
   4   6   5        0.03       -2.39      3.01 o 
   5   6   5       16.85       18.05      3.57 o 
   6   6   5        1.74        4.56      2.66 o 
   7   6   5       10.98       11.27      5.47 o 
  -5   7   5       16.02       13.55      5.61 o 
  -4   7   5        6.79       12.32      5.78 o 
  -3   7   5       24.85       24.98      5.62 o 
  -2   7   5        3.38        6.02      4.61 o 
  -1   7   5       40.01       39.88      3.67 o 
   0   7   5       77.00       80.81      4.10 o 
   1   7   5      108.98      104.07      3.84 o 
   2   7   5      106.75      102.46      3.73 o 
   3   7   5       49.54       43.91      2.34 o 
   4   7   5        4.75        1.68      2.16 o 
   5   7   5        2.21        4.01      2.78 o 
   6   7   5        0.69        1.99      5.44 o 
   7   7   5        8.73       10.53      5.13 o 
  -4   8   5       13.03       14.56      5.77 o 
  -3   8   5       23.70       18.37      6.19 o 
  -2   8   5       44.78       36.61      5.33 o 
  -1   8   5       16.29       12.96      5.62 o 
   0   8   5       48.06       44.87      3.35 o 
   1   8   5        0.15        1.39      2.82 o 
   2   8   5       23.68       20.23      2.94 o 
   3   8   5        1.02        1.83      3.23 o 
   4   8   5        8.37        6.39      4.08 o 
   5   8   5        0.86        0.65      3.07 o 
   6   8   5        4.51        4.36      3.27 o 
  -2   9   5        0.02       -0.98      5.85 o 
  -1   9   5       41.69       40.77      6.88 o 
   0   9   5        5.20        8.17      5.24 o 
   1   9   5       47.06       46.31      4.63 o 
   2   9   5       12.86       16.99      3.17 o 
   3   9   5       21.10       18.31      3.61 o 
   4   9   5        5.87        8.86      3.76 o 
   5   9   5        6.73        3.06      4.25 o 
  -1  10   5        9.75        9.80      6.84 o 
   0  10   5        9.04       10.60      6.47 o 
   1  10   5        7.60        8.44      6.14 o 
   2  10   5        5.54        2.32      6.01 o 
   3  10   5        0.11       -2.50      3.76 o 
  -3  -9   6       27.35       33.90      4.88 o 
  -2  -9   6        0.40        2.78      6.12 o 
  -1  -9   6       30.30       34.99      3.59 o 
   0  -9   6        1.41        2.29      3.40 o 
   1  -9   6        5.02       19.51     12.83 o 
   2  -9   6        2.80        4.62      5.04 o 
   3  -9   6        1.22        0.30      5.21 o 
  -4  -8   6       10.49        5.90      3.77 o 
  -3  -8   6        3.20        3.20      4.39 o 
  -2  -8   6        5.15        5.66      5.95 o 
  -1  -8   6        7.11        9.61      3.02 o 
   0  -8   6       56.42       49.12      3.76 o 
   1  -8   6        7.08        6.99      4.04 o 
   2  -8   6       50.00       53.41      6.02 o 
   3  -8   6        6.70        6.43      4.62 o 
   4  -8   6        2.87        0.88      5.09 o 
  -5  -7   6       10.50       11.12      4.03 o 
  -4  -7   6        3.61       -0.74      4.42 o 
  -3  -7   6       20.80       21.94      4.11 o 
  -2  -7   6       27.45       24.68      2.68 o 
  -1  -7   6       88.71       88.29      8.80 o 
   0  -7   6       21.85       25.85      8.04 o 
   1  -7   6      166.27      145.60      6.26 o 
   2  -7   6       22.78       21.15      4.96 o 
   3  -7   6       47.54       43.45      5.89 o 
   4  -7   6        0.10       -0.39      5.21 o 
   5  -7   6        9.99        5.52      5.84 o 
  -6  -6   6        3.45        2.67      3.93 o 
  -5  -6   6        0.10        1.48      3.64 o 
  -4  -6   6        0.00       -2.83      3.76 o 
  -3  -6   6      121.70      111.78      5.36 o 
  -2  -6   6        4.96        6.10      2.20 o 
  -1  -6   6       22.12       19.82      2.90 o 
   0  -6   6        2.99        2.13      3.58 o 
   1  -6   6        5.21        4.13      3.67 o 
   2  -6   6       13.08       12.33      4.21 o 
   3  -6   6       69.62       67.47      5.34 o 
   4  -6   6        6.06        7.63      4.45 o 
   5  -6   6       57.56       55.15      6.17 o 
   6  -6   6        4.57        6.61      4.92 o 
  -6  -5   6        2.26        4.14      3.58 o 
  -5  -5   6        1.12        2.33      3.16 o 
  -4  -5   6        1.29       -1.90      3.55 o 
  -3  -5   6      144.94      153.02      3.93 o 
  -2  -5   6       11.95        9.45      2.23 o 
  -1  -5   6        3.78        3.84      2.55 o 
   0  -5   6        0.78       -0.23      3.24 o 
   1  -5   6       10.80       10.33      1.76 o 
   2  -5   6       16.37       17.84      2.69 o 
   3  -5   6       38.91       45.64      4.51 o 
   4  -5   6      100.76       95.67      5.98 o 
   5  -5   6        2.39        7.06      5.19 o 
   6  -5   6        5.85        7.30      5.10 o 
   7  -5   6        4.47       -1.74      5.65 o 
  -7  -4   6        0.88        0.50      3.24 o 
  -6  -4   6        0.82       -1.15      3.43 o 
  -5  -4   6        0.43       -0.31      3.33 o 
  -4  -4   6      193.67      176.15      4.88 o 
  -3  -4   6        0.37        3.11      3.25 o 
  -2  -4   6      293.69      283.23      3.12 o 
  -1  -4   6       41.71       39.37      2.74 o 
   0  -4   6        3.32        4.38      1.66 o 
   1  -4   6       40.11       35.83      1.75 o 
   2  -4   6      164.90      151.87      1.96 o 
   3  -4   6        2.21       -0.36      4.16 o 
   4  -4   6      272.00      259.89      8.12 o 
   5  -4   6        0.17       -1.21      3.75 o 
   6  -4   6        2.66       -2.39      4.08 o 
   7  -4   6        3.22        4.72      4.63 o 
  -7  -3   6        0.72        1.93      3.20 o 
  -6  -3   6        0.00       -1.71      3.04 o 
  -5  -3   6        9.50        7.68      3.06 o 
  -4  -3   6       82.90       84.78      3.58 o 
  -3  -3   6       58.55       59.32      2.05 o 
  -2  -3   6       78.17       85.59      2.02 o 
  -1  -3   6       20.64       31.85      5.92 o 
   0  -3   6       10.34       11.73      2.90 o 
   1  -3   6       45.84       55.56      1.59 o 
   2  -3   6      103.53      100.29      4.58 o 
   3  -3   6      275.66      267.60      7.41 o 
   4  -3   6       89.48       88.88      5.87 o 
   5  -3   6       57.85       56.68      5.67 o 
   6  -3   6        0.25       -1.13      4.87 o 
   7  -3   6        0.00       -2.91      4.17 o 
  -7  -2   6        2.93        3.85      2.95 o 
  -6  -2   6       13.54       15.47      3.18 o 
  -5  -2   6        0.92       -0.04      2.50 o 
  -4  -2   6        8.71        9.14      1.58 o 
  -3  -2   6        5.33        4.82      1.22 o 
  -2  -2   6       37.23       36.72      1.65 o 
  -1  -2   6      343.50      365.68      3.55 o 
   0  -2   6       77.21       62.79      3.61 o 
   1  -2   6      337.37      377.38      6.91 o 
   2  -2   6        3.12        1.97      3.81 o 
   3  -2   6        0.43        0.23      3.42 o 
   4  -2   6        0.08        2.74      4.41 o 
   5  -2   6        8.24       10.26      3.86 o 
   6  -2   6        7.83        3.24      4.63 o 
   7  -2   6       25.44       21.57      4.61 o 
   8  -2   6        7.00        7.36      4.23 o 
  -7  -1   6       12.63       12.17      2.95 o 
  -6  -1   6        0.14        1.02      2.67 o 
  -5  -1   6        5.34        3.47      2.36 o 
  -4  -1   6        2.38        6.48      2.31 o 
  -3  -1   6        0.30       -0.27      2.05 o 
  -2  -1   6        3.15        3.40      1.91 o 
  -1  -1   6       44.32       49.17      1.94 o 
   0  -1   6      125.01      138.03      3.17 o 
   1  -1   6        0.05        0.13      0.99 o 
   2  -1   6        0.07        3.04      3.60 o 
   3  -1   6       13.57       11.74      3.91 o 
   4  -1   6        4.36        4.24      0.96 o 
   5  -1   6        0.00        0.31      4.03 o 
   6  -1   6        1.52        0.74      2.68 o 
   7  -1   6        0.07        0.50      2.88 o 
   8  -1   6        0.34        2.07      4.52 o 
  -7   0   6        0.07       -2.10      4.35 o 
  -6   0   6        5.99        4.23      2.29 o 
  -5   0   6        0.00       -0.77      2.06 o 
  -4   0   6       60.25       63.88      2.60 o 
  -3   0   6        1.63        2.10      2.09 o 
  -2   0   6      287.61      298.97      9.73 o 
  -1   0   6       25.86       31.15      3.33 o 
   0   0   6      564.73      609.00      5.00 o 
   1   0   6      228.52      217.57      2.56 o 
   2   0   6      397.88      444.85      5.66 o 
   3   0   6      173.20      179.74      2.59 o 
   4   0   6       52.05       55.27      1.79 o 
   5   0   6       84.32       94.60      2.52 o 
   6   0   6        7.67        7.05      3.04 o 
   7   0   6       22.68       30.75      3.07 o 
   8   0   6        0.58        3.40      3.15 o 
  -7   1   6        6.86        7.23      4.13 o 
  -6   1   6       28.80       28.05      4.18 o 
  -5   1   6       29.58       29.61      2.32 o 
  -4   1   6      140.43      138.12      2.82 o 
  -3   1   6       74.05       69.72      1.87 o 
  -2   1   6      182.46      204.36      5.03 o 
  -1   1   6      258.33      285.13      4.73 o 
   0   1   6      225.91      299.91     10.70 o 
   1   1   6      570.20      601.73     11.31 o 
   2   1   6      235.80      276.96      7.15 o 
   3   1   6      181.91      169.55      4.81 o 
   4   1   6       63.23       66.22      3.87 o 
   5   1   6       87.26       96.24      3.70 o 
   6   1   6        4.19        2.46      2.45 o 
   7   1   6       14.35       15.01      3.09 o 
   8   1   6        6.73        5.68      2.91 o 
  -7   2   6        4.05        2.77      4.25 o 
  -6   2   6        1.39        3.16      2.80 o 
  -5   2   6       27.64       25.31      1.80 o 
  -4   2   6        5.65        6.83      1.32 o 
  -3   2   6       28.65       29.26      2.33 o 
  -2   2   6      115.20      120.82      2.76 o 
  -1   2   6        4.20        3.81      1.57 o 
   0   2   6      224.15      248.85      2.58 o 
   1   2   6      353.24      358.18      7.54 o 
   2   2   6      115.93      131.22      3.95 o 
   3   2   6      435.01      474.17      5.07 o 
   4   2   6       59.93       59.79      2.92 o 
   5   2   6       23.77       32.15      3.05 o 
   6   2   6       15.44       12.84      2.51 o 
   7   2   6        7.21        6.83      2.79 o 
   8   2   6        1.66        4.20      4.31 o 
  -6   3   6        0.20       -2.55      5.04 o 
  -5   3   6        5.45        3.66      2.40 o 
  -4   3   6        0.06        0.91      1.92 o 
  -3   3   6        3.50        3.25      1.61 o 
  -2   3   6        9.60        7.58      1.46 o 
  -1   3   6      210.25      213.12      3.32 o 
   0   3   6        5.90        5.53      0.67 o 
   1   3   6       34.52       37.16      1.28 o 
   2   3   6       54.55       51.60      1.95 o 
   3   3   6       41.49       32.96      1.93 o 
   4   3   6        1.87        1.62      1.97 o 
   5   3   6      103.93       89.89      2.91 o 
   6   3   6        4.28        4.36      2.72 o 
   7   3   6        5.69        5.61      2.68 o 
   8   3   6        5.20        4.57      5.81 o 
  -6   4   6        0.47       -0.26      5.24 o 
  -5   4   6        7.36       12.37      5.22 o 
  -4   4   6        6.93        8.24      4.94 o 
  -3   4   6        4.18        5.32      4.72 o 
  -2   4   6       58.41       46.26      5.59 o 
  -1   4   6        9.66        9.01      4.71 o 
   0   4   6        3.65        4.42      1.01 o 
   1   4   6      180.05      189.11      2.08 o 
   2   4   6      113.62      107.68      2.12 o 
   3   4   6      106.89      100.76      3.13 o 
   4   4   6       11.69       15.39      2.14 o 
   5   4   6        8.85        8.58      2.82 o 
   6   4   6       61.14       48.53      5.26 o 
   7   4   6        2.77        1.50      4.88 o 
   8   4   6        0.01        0.14      5.65 o 
  -6   5   6        0.32        3.79      5.86 o 
  -5   5   6        1.43        6.99      5.38 o 
  -4   5   6        4.25        3.57      4.59 o 
  -3   5   6       11.02        7.23      4.69 o 
  -2   5   6      202.89      168.25      6.71 o 
  -1   5   6       45.35       48.35      3.24 o 
   0   5   6       75.84       67.84      3.98 o 
   1   5   6        2.01        1.28      0.85 o 
   2   5   6        0.58        0.62      1.27 o 
   3   5   6       46.61       47.18      3.15 o 
   4   5   6       62.50       68.79      3.41 o 
   5   5   6      233.43      240.72      5.01 o 
   6   5   6       33.45       34.73      5.10 o 
   7   5   6      100.41       97.76      6.93 o 
   8   5   6        0.06        2.03      5.61 o 
  -5   6   6        7.26        8.03      6.14 o 
  -4   6   6        0.32       -0.25      5.30 o 
  -3   6   6        0.12       -2.37      4.57 o 
  -2   6   6        0.90        0.34      4.95 o 
  -1   6   6        0.28        0.82      5.32 o 
   0   6   6       31.88       34.20      3.08 o 
   1   6   6      151.53      156.10      8.43 o 
   2   6   6       79.86       79.91      2.15 o 
   3   6   6       59.57       55.58      3.36 o 
   4   6   6       44.92       44.47      3.63 o 
   5   6   6        0.89       -1.15      2.85 o 
   6   6   6       18.19       27.04      3.31 o 
   7   6   6       55.21       62.91      6.03 o 
  -4   7   6        0.00        1.29      5.93 o 
  -3   7   6        0.08       -2.04      5.60 o 
  -2   7   6        0.01        2.34      4.32 o 
  -1   7   6        2.04        8.00      5.82 o 
   0   7   6       16.18       19.56      4.97 o 
   1   7   6       69.40       74.06      3.41 o 
   2   7   6       19.73       22.91      2.86 o 
   3   7   6        0.88       -0.18      3.01 o 
   4   7   6        6.26        5.49      3.06 o 
   5   7   6       26.42       21.92      4.49 o 
   6   7   6        3.51        3.94      4.59 o 
  -3   8   6        6.85       10.99      5.32 o 
  -2   8   6        2.40        6.62      4.57 o 
  -1   8   6        4.81        6.54      4.48 o 
   0   8   6       18.55       16.29      4.77 o 
   1   8   6        0.00       -0.75      2.73 o 
   2   8   6       14.39       11.09      2.76 o 
   3   8   6        2.79        0.70      2.95 o 
   4   8   6        2.18        3.16      3.56 o 
   5   8   6        6.85        4.85      4.97 o 
   6   8   6        1.51        1.58      5.27 o 
  -2   9   6        4.94        8.21      6.48 o 
  -1   9   6        3.81        3.91      5.81 o 
   0   9   6       29.14       29.20      6.72 o 
   1   9   6        0.55       -0.41      6.01 o 
   2   9   6       23.95       33.68      6.19 o 
   3   9   6        0.89        1.81      3.35 o 
   4   9   6        2.56        6.17      3.80 o 
   5   9   6        0.08        4.78      4.69 o 
   1  10   6        3.85        6.15      6.46 o 
   2  10   6        5.04        4.48      6.32 o 
  -2  -9   7       11.81       22.67      6.60 o 
  -1  -9   7        0.80        4.69      6.05 o 
   0  -9   7       10.38       11.04      3.82 o 
   1  -9   7        0.04        5.50      5.13 o 
   2  -9   7        8.28        7.20      5.13 o 
  -3  -8   7       13.78       17.95      7.62 o 
  -2  -8   7        0.62        2.75      6.01 o 
  -1  -8   7       26.89       34.21      4.77 o 
   0  -8   7        0.88        5.57      6.53 o 
   1  -8   7       37.84       33.72      5.08 o 
   2  -8   7        0.01        2.27      4.98 o 
   3  -8   7        5.45        6.38      5.39 o 
   4  -8   7        0.59        3.48      5.89 o 
  -4  -7   7        0.53       -1.56      4.79 o 
  -3  -7   7        1.82        0.50      4.11 o 
  -2  -7   7       13.31       14.95      5.29 o 
  -1  -7   7       12.23        8.71      3.01 o 
   0  -7   7        6.25       11.50      8.37 o 
   1  -7   7       49.02       37.24      4.80 o 
   2  -7   7       13.41       14.45      4.68 o 
   3  -7   7       12.25       13.31      5.42 o 
   4  -7   7       35.42       31.03      6.03 o 
   5  -7   7        9.64       11.24      5.29 o 
  -5  -6   7        2.31        5.76      3.92 o 
  -4  -6   7        5.76        5.51      3.24 o 
  -3  -6   7       22.34       15.88      3.77 o 
  -2  -6   7        5.52        4.63      3.29 o 
  -1  -6   7        9.95        7.99      2.82 o 
   0  -6   7      136.43      105.45      5.31 o 
   1  -6   7       17.59       11.78      4.62 o 
   2  -6   7       65.05       47.98      5.58 o 
   3  -6   7       33.48       27.85      4.96 o 
   4  -6   7        3.27       -0.90      5.14 o 
   5  -6   7       11.36       13.88      4.84 o 
   6  -6   7       37.99       40.23      5.90 o 
  -6  -5   7        3.79        4.96      3.64 o 
  -5  -5   7        4.02        1.58      3.17 o 
  -4  -5   7       31.02       28.92      3.88 o 
  -3  -5   7       35.15       34.39      2.05 o 
  -2  -5   7       33.25       32.55      3.81 o 
  -1  -5   7       11.76       10.35      2.86 o 
   0  -5   7       29.40       29.90      3.88 o 
   1  -5   7        6.81        3.04      1.64 o 
   2  -5   7        2.71        0.18      4.76 o 
   3  -5   7       91.97       83.81      6.39 o 
   4  -5   7       55.46       55.10      5.69 o 
   5  -5   7       29.25       28.40      4.68 o 
   6  -5   7        3.88        0.35      4.91 o 
  -6  -4   7        5.53        7.56      3.26 o 
  -5  -4   7        5.57        5.80      3.05 o 
  -4  -4   7        0.90       -1.91      3.10 o 
  -3  -4   7      130.54      139.28      4.63 o 
  -2  -4   7        1.57        4.92      2.50 o 
  -1  -4   7        1.24        2.13      2.79 o 
   0  -4   7       39.45       54.53      2.36 o 
   1  -4   7       23.92       27.52      1.71 o 
   2  -4   7       13.27       13.01      4.07 o 
   3  -4   7      102.92       97.66      6.27 o 
   4  -4   7       22.80       12.84      5.20 o 
   5  -4   7       17.93       12.73      5.40 o 
   6  -4   7       11.08        9.98      5.39 o 
   7  -4   7        1.52        0.04      5.51 o 
  -6  -3   7        4.71        3.69      3.00 o 
  -5  -3   7       55.94       53.40      3.55 o 
  -4  -3   7        2.06        6.29      4.34 o 
  -3  -3   7      363.93      373.28      5.75 o 
  -2  -3   7       29.24       33.46      2.55 o 
  -1  -3   7      125.66      120.19      3.59 o 
   0  -3   7      169.32      171.25      5.40 o 
   1  -3   7      159.63      153.56      3.63 o 
   2  -3   7       12.35       10.50      3.43 o 
   3  -3   7      326.18      309.28      7.62 o 
   4  -3   7        9.81        6.51      5.10 o 
   5  -3   7       16.81        8.65      4.16 o 
   6  -3   7        6.93        2.64      5.25 o 
   7  -3   7        1.28        2.74      4.88 o 
  -6  -2   7        1.46        1.72      2.81 o 
  -5  -2   7        6.83        5.02      2.80 o 
  -4  -2   7       95.33       93.62      2.37 o 
  -3  -2   7       49.66       49.00      2.09 o 
  -2  -2   7       31.48       29.19      2.46 o 
  -1  -2   7       28.04       29.99      2.36 o 
   0  -2   7       75.68       71.26      4.05 o 
   1  -2   7       73.64       73.85      2.91 o 
   2  -2   7       24.93       23.65      4.28 o 
   3  -2   7       40.78       33.31      4.87 o 
   4  -2   7        4.00        5.15      4.58 o 
   5  -2   7        1.74        3.28      4.81 o 
   6  -2   7       57.42       60.38      5.61 o 
   7  -2   7        0.33        1.68      4.86 o 
   8  -2   7       18.51       19.34      5.31 o 
  -7  -1   7        0.81        1.27      4.61 o 
  -6  -1   7        0.10        0.25      2.54 o 
  -5  -1   7        0.34        0.38      2.26 o 
  -4  -1   7       30.55       32.99      2.57 o 
  -3  -1   7        0.99        1.16      2.08 o 
  -2  -1   7       11.75       14.18      1.70 o 
  -1  -1   7       54.15       57.09      2.21 o 
   0  -1   7        1.72        1.18      2.16 o 
   1  -1   7       24.55       23.61      1.38 o 
   2  -1   7      211.88      207.53      6.41 o 
   3  -1   7        0.28        0.68      3.95 o 
   4  -1   7       43.15       46.51      5.12 o 
   5  -1   7       21.24       23.49      3.99 o 
   6  -1   7        0.00        0.40      4.24 o 
   7  -1   7       30.66       31.35      5.31 o 
   8  -1   7        1.15        2.84      4.50 o 
  -7   0   7        5.00        6.85      4.46 o 
  -6   0   7        9.45        8.39      3.98 o 
  -5   0   7        6.96        7.89      2.13 o 
  -4   0   7       23.86       27.89      2.91 o 
  -3   0   7       52.36       57.40      2.88 o 
  -2   0   7        4.96        7.25      1.58 o 
  -1   0   7      598.50      609.02      5.63 o 
   0   0   7       31.03       28.00      1.86 o 
   1   0   7      439.49      443.71      4.93 o 
   2   0   7        2.86        2.71      1.21 o 
   3   0   7      176.36      172.79      4.26 o 
   4   0   7        7.80        4.94      1.25 o 
   5   0   7       86.12       78.02      3.81 o 
   6   0   7       12.65       11.37      2.98 o 
   7   0   7       35.50       27.74      3.46 o 
   8   0   7        1.20        1.25      3.57 o 
  -6   1   7       17.28       21.99      4.06 o 
  -5   1   7        9.53       11.50      3.54 o 
  -4   1   7       22.58       24.32      1.97 o 
  -3   1   7       28.40       32.14      2.67 o 
  -2   1   7        3.32        2.90      0.86 o 
  -1   1   7       15.64       16.07      0.64 o 
   0   1   7       12.34       11.15      1.17 o 
   1   1   7       10.14       12.65      1.31 o 
   2   1   7        1.60        1.25      1.08 o 
   3   1   7        0.02        0.05      0.98 o 
   4   1   7        3.47        5.22      1.56 o 
   5   1   7        1.43        1.50      2.98 o 
   6   1   7        0.57        5.44      2.83 o 
   7   1   7        0.14        0.37      2.81 o 
   8   1   7        0.05       -0.03      3.33 o 
  -6   2   7       14.81        9.55      3.78 o 
  -5   2   7       26.43       23.25      2.93 o 
  -4   2   7       43.15       39.14      2.76 o 
  -3   2   7       22.81       25.08      2.38 o 
  -2   2   7       41.39       43.49      2.30 o 
  -1   2   7       11.52       18.42      1.98 o 
   0   2   7       60.52       68.19      3.07 o 
   1   2   7        4.92        5.02      1.31 o 
   2   2   7      177.98      192.77      6.38 o 
   3   2   7        0.26        1.03      1.44 o 
   4   2   7       44.92       50.06      2.55 o 
   5   2   7        5.39        6.37      2.50 o 
   6   2   7        4.01        3.34      2.80 o 
   7   2   7        1.28        0.40      2.69 o 
   8   2   7        4.27        6.35      5.26 o 
  -6   3   7        1.23        0.50      4.40 o 
  -5   3   7       25.08       23.43      2.79 o 
  -4   3   7       17.93       19.52      2.26 o 
  -3   3   7       69.76       68.35      2.44 o 
  -2   3   7        2.74        3.02      1.49 o 
  -1   3   7       94.91       79.03      3.30 o 
   0   3   7       43.09       41.68      4.19 o 
   1   3   7      119.21      113.53      3.50 o 
   2   3   7      186.45      199.70      3.44 o 
   3   3   7       16.74       18.39      1.97 o 
   4   3   7       16.03       16.74      2.10 o 
   5   3   7       18.67       17.82      2.36 o 
   6   3   7        0.11        1.37      2.62 o 
   7   3   7        2.87        5.28      2.81 o 
   8   3   7        9.23       14.00      5.85 o 
  -6   4   7        0.08        1.65      5.53 o 
  -5   4   7        2.07        1.77      5.26 o 
  -4   4   7        0.06        2.12      5.01 o 
  -3   4   7        5.44        5.52      1.36 o 
  -2   4   7       16.32       12.91      1.94 o 
  -1   4   7       44.90       37.75      5.22 o 
   0   4   7        1.93        3.30      0.41 o 
   1   4   7       93.86      104.46      2.59 o 
   2   4   7        0.02        0.66      1.27 o 
   3   4   7      159.92      155.54      5.17 o 
   4   4   7       12.18       17.82      4.25 o 
   5   4   7       21.55       18.58      2.83 o 
   6   4   7        9.67        9.67      4.33 o 
   7   4   7       51.00       56.95      6.14 o 
   8   4   7        3.71        7.58      5.75 o 
  -5   5   7       10.03        8.54      5.42 o 
  -4   5   7        0.96        0.63      5.26 o 
  -3   5   7      121.66      109.66      7.37 o 
  -2   5   7       22.88       19.92      4.61 o 
  -1   5   7      381.49      355.69      8.88 o 
   0   5   7       17.01       14.43      2.57 o 
   1   5   7      242.10      226.99      2.14 o 
   2   5   7        0.49       -0.03      1.35 o 
   3   5   7      554.21      559.34      6.48 o 
   4   5   7       27.47       31.29      3.20 o 
   5   5   7      701.06      717.84     15.30 o 
   6   5   7       10.41        8.83      3.05 o 
   7   5   7      193.21      210.84      8.67 o 
  -4   6   7       35.61       30.17      5.19 o 
  -3   6   7       40.45       44.02      5.82 o 
  -2   6   7      221.73      216.70      8.72 o 
  -1   6   7      127.24      133.20      6.50 o 
   0   6   7      103.20      113.88      6.38 o 
   1   6   7      434.91      423.35      6.56 o 
   2   6   7       44.51       42.28      2.86 o 
   3   6   7      425.54      404.43     11.96 o 
   4   6   7      195.29      196.48      4.97 o 
   5   6   7      230.46      246.14      5.93 o 
   6   6   7       88.11       89.24      4.15 o 
   7   6   7       83.04       91.11      7.02 o 
  -4   7   7        0.15        4.25      6.23 o 
  -3   7   7        0.30        0.31      6.05 o 
  -2   7   7       38.98       42.17      6.71 o 
  -1   7   7        0.29       -1.20      5.67 o 
   0   7   7        8.27       11.93      4.31 o 
   1   7   7       38.39       35.30      5.75 o 
   2   7   7       11.26       10.09      2.70 o 
   3   7   7       17.59       17.69      2.97 o 
   4   7   7       79.82       86.59      4.86 o 
   5   7   7        0.63        1.22      3.14 o 
   6   7   7       17.89       20.13      4.28 o 
  -3   8   7        8.26        9.42      6.61 o 
  -2   8   7        0.67        5.17      6.44 o 
  -1   8   7       12.29       10.44      5.40 o 
   0   8   7        4.75        3.26      5.34 o 
   1   8   7        1.33        3.33      5.88 o 
   2   8   7       11.31        6.70      5.89 o 
   3   8   7       32.58       34.40      3.30 o 
   4   8   7        6.24        8.12      3.27 o 
   5   8   7       29.58       22.90      4.47 o 
  -1   9   7        7.29        7.65      6.49 o 
   0   9   7        3.23        1.80      6.64 o 
   1   9   7       29.43       32.31      7.03 o 
   2   9   7        8.75        3.21      5.56 o 
   3   9   7        3.64        2.68      5.85 o 
   4   9   7        3.67        9.92      3.71 o 
  -3  -8   8        6.52        8.81      4.36 o 
  -2  -8   8        2.53        7.80      6.32 o 
  -1  -8   8        3.14        7.37      3.25 o 
   0  -8   8        1.76        2.06      3.88 o 
   1  -8   8        0.83       -2.30      4.91 o 
   2  -8   8        2.36       -1.71      4.91 o 
   3  -8   8        0.14       -2.09      5.96 o 
  -4  -7   8        3.08        1.23      5.99 o 
  -3  -7   8       21.91       27.28      4.13 o 
  -2  -7   8       23.36       23.09      6.51 o 
  -1  -7   8       41.43       44.79      3.66 o 
   0  -7   8       12.94       13.14      3.40 o 
   1  -7   8       29.44       29.78      4.62 o 
   2  -7   8       19.83       13.64      4.58 o 
   3  -7   8       18.88       19.46      6.01 o 
   4  -7   8       20.35       23.67      5.48 o 
  -5  -6   8       21.87       30.57      4.40 o 
  -4  -6   8       13.75       11.04      3.61 o 
  -3  -6   8       13.25       13.52      3.70 o 
  -2  -6   8        8.21        4.77      2.56 o 
  -1  -6   8      116.09       98.33      6.01 o 
   0  -6   8       21.46       12.41      4.06 o 
   1  -6   8      183.42      158.22      6.74 o 
   2  -6   8       10.30        5.64      4.23 o 
   3  -6   8       21.90       20.77      5.30 o 
   4  -6   8        6.54        6.73      5.67 o 
   5  -6   8        8.13        5.97      5.89 o 
  -5  -5   8        0.59        2.26      3.18 o 
  -4  -5   8       16.50       17.38      3.80 o 
  -3  -5   8       45.13       46.17      6.31 o 
  -2  -5   8       39.03       39.63      2.91 o 
  -1  -5   8        0.01        1.52      4.02 o 
   0  -5   8      140.17      132.70      5.78 o 
   1  -5   8       13.17       10.52      4.50 o 
   2  -5   8       64.12       56.38      4.93 o 
   3  -5   8        5.14        4.08      4.97 o 
   4  -5   8        1.09       -2.68      5.51 o 
   5  -5   8        1.33        2.83      5.55 o 
   6  -5   8        7.63        6.38      4.83 o 
  -6  -4   8        0.72        1.23      3.30 o 
  -5  -4   8        1.78        2.53      3.04 o 
  -4  -4   8       82.75       75.88      4.12 o 
  -3  -4   8       20.61       26.32      3.51 o 
  -2  -4   8       61.94       63.95      3.21 o 
  -1  -4   8        1.58        4.61      2.81 o 
   0  -4   8        5.31        5.56      4.09 o 
   1  -4   8       16.91       19.43      1.56 o 
   2  -4   8       43.48       48.33      5.39 o 
   3  -4   8       34.47       33.05      4.40 o 
   4  -4   8       81.16       90.46      6.62 o 
   5  -4   8        5.34        5.17      4.14 o 
   6  -4   8        8.50        7.57      5.90 o 
  -6  -3   8        2.66        3.91      3.01 o 
  -5  -3   8        6.41        6.34      2.98 o 
  -4  -3   8       54.54       59.48      7.45 o 
  -3  -3   8       39.57       38.13      3.35 o 
  -2  -3   8        8.94       12.59      2.69 o 
  -1  -3   8       32.07       37.11      9.08 o 
   0  -3   8       43.18       39.91      4.55 o 
   1  -3   8      101.61      109.24      4.10 o 
   2  -3   8       58.19       64.95      5.56 o 
   3  -3   8      334.61      339.65      8.61 o 
   4  -3   8      112.58      113.85      6.61 o 
   5  -3   8       69.43       72.12      6.32 o 
   6  -3   8       16.28       18.19      5.51 o 
   7  -3   8        0.40       -1.64      5.56 o 
  -6  -2   8        2.14       -0.04      4.91 o 
  -5  -2   8       13.46       10.53      2.83 o 
  -4  -2   8        0.02        0.05      2.65 o 
  -3  -2   8       45.58       47.03      2.26 o 
  -2  -2   8       74.70       72.72      8.90 o 
  -1  -2   8       42.95       43.00      2.40 o 
   0  -2   8      291.53      290.11      4.72 o 
   1  -2   8        0.95        0.41      1.14 o 
   2  -2   8      256.70      261.06      7.44 o 
   3  -2   8      187.06      183.63      7.16 o 
   4  -2   8      294.22      284.31      7.76 o 
   5  -2   8       14.07       13.62      4.56 o 
   6  -2   8      178.96      183.26      7.80 o 
   7  -2   8        0.37        3.81      4.98 o 
  -6  -1   8        2.23        0.31      4.40 o 
  -5  -1   8        3.24        6.31      2.41 o 
  -4  -1   8       11.24       15.31      2.36 o 
  -3  -1   8        1.96        0.94      2.53 o 
  -2  -1   8      115.35      114.52      2.58 o 
  -1  -1   8      190.71      202.13      6.86 o 
   0  -1   8      240.80      239.99      3.20 o 
   1  -1   8       65.07       70.46      3.65 o 
   2  -1   8       23.68       24.61      1.05 o 
   3  -1   8        0.08       -2.76      4.83 o 
   4  -1   8       25.76       32.58      5.20 o 
   5  -1   8       44.71       43.06      4.69 o 
   6  -1   8      116.94      112.81      6.75 o 
   7  -1   8       29.89       28.27      5.15 o 
   8  -1   8       37.99       36.02      5.16 o 
  -6   0   8       14.53       15.07      4.63 o 
  -5   0   8        5.61        5.24      3.84 o 
  -4   0   8       15.88       13.16      1.92 o 
  -3   0   8       15.28       14.76      1.93 o 
  -2   0   8      216.63      214.87      3.17 o 
  -1   0   8       66.54       64.72      2.90 o 
   0   0   8      598.33      602.84     13.79 o 
   1   0   8       14.02       12.68      1.65 o 
   2   0   8       97.42       96.33      2.14 o 
   3   0   8       12.77       13.79      3.19 o 
   4   0   8       18.10       23.71      4.93 o 
   5   0   8        5.01        6.48      4.55 o 
   6   0   8       10.26        9.54      4.99 o 
   7   0   8        0.03        0.52      3.50 o 
   8   0   8        3.91        7.14      3.16 o 
  -6   1   8        0.15       -0.09      2.78 o 
  -5   1   8       16.66       11.69      2.89 o 
  -4   1   8        3.48        3.79      2.65 o 
  -3   1   8       21.25       17.57      1.54 o 
  -2   1   8        0.80        1.17      0.65 o 
  -1   1   8       19.96       22.66      1.11 o 
   0   1   8       39.04       40.13      1.59 o 
   1   1   8        0.82        1.11      1.24 o 
   2   1   8      116.11      116.40      2.00 o 
   3   1   8        1.12        1.30      1.09 o 
   4   1   8        3.86        5.64      2.32 o 
   5   1   8        4.38        4.25      2.94 o 
   6   1   8        9.89        7.73      2.69 o 
   7   1   8        4.77        5.11      3.31 o 
   8   1   8        7.58        9.06      3.34 o 
  -6   2   8        1.65        0.25      5.13 o 
  -5   2   8        0.63        0.48      2.68 o 
  -4   2   8       11.65       11.17      2.56 o 
  -3   2   8        0.15       -0.61      2.09 o 
  -2   2   8       51.26       45.35      2.50 o 
  -1   2   8       10.49       13.50      2.18 o 
   0   2   8      126.41      132.94      1.79 o 
   1   2   8       10.50       13.28      1.56 o 
   2   2   8       92.36       92.06      3.58 o 
   3   2   8       34.77       34.50      1.74 o 
   4   2   8        5.16        3.52      2.26 o 
   5   2   8        7.75        5.12      2.71 o 
   6   2   8        3.00        5.65      3.13 o 
   7   2   8        4.02        4.08      3.21 o 
   8   2   8        0.73        0.65      3.32 o 
  -5   3   8        6.15        4.92      4.80 o 
  -4   3   8        2.02        3.92      4.73 o 
  -3   3   8        0.53        0.28      1.82 o 
  -2   3   8        2.32        2.99      1.66 o 
  -1   3   8       36.72       34.16      2.07 o 
   0   3   8        3.07        3.44      3.85 o 
   1   3   8       27.31       25.64      1.73 o 
   2   3   8        0.00        0.54      1.79 o 
   3   3   8       22.73       22.45      2.08 o 
   4   3   8        2.44        2.76      1.76 o 
   5   3   8       26.13       28.00      2.62 o 
   6   3   8        2.43        4.06      2.93 o 
   7   3   8        0.04        1.14      3.39 o 
   8   3   8        0.07        1.54      5.60 o 
  -5   4   8       33.40       41.53      6.22 o 
  -4   4   8       14.10       14.27      5.80 o 
  -3   4   8       69.39       83.51      6.49 o 
  -2   4   8        0.00       -5.37      5.46 o 
  -1   4   8      175.80      159.01      3.13 o 
   0   4   8        8.48       12.46      3.57 o 
   1   4   8      362.81      357.37      6.02 o 
   2   4   8       57.66       61.56      2.62 o 
   3   4   8      191.88      186.04      3.94 o 
   4   4   8        0.34       -0.09      2.07 o 
   5   4   8       42.83       41.65      3.15 o 
   6   4   8        1.05       -2.24      4.22 o 
   7   4   8       15.33       14.44      5.04 o 
  -5   5   8       82.88       87.31      6.97 o 
  -4   5   8        4.14        1.38      4.89 o 
  -3   5   8      253.93      258.34      8.81 o 
  -2   5   8        5.33        1.77      5.23 o 
  -1   5   8      559.87      557.46     11.11 o 
   0   5   8       28.51       31.10      4.67 o 
   1   5   8      950.35      934.26      8.09 o 
   2   5   8      105.82       98.37      4.31 o 
   3   5   8      578.03      566.99      6.53 o 
   4   5   8        4.90        4.33      2.35 o 
   5   5   8      140.68      145.96      6.25 o 
   6   5   8        3.61        5.87      2.90 o 
   7   5   8       73.04       87.51      6.88 o 
  -4   6   8       24.01       30.01      6.90 o 
  -3   6   8      282.24      298.82     10.55 o 
  -2   6   8       88.41       94.80      7.60 o 
  -1   6   8      550.96      552.22     11.84 o 
   0   6   8       58.33       57.35      6.28 o 
   1   6   8      267.83      263.53      8.06 o 
   2   6   8       45.40       42.48      2.72 o 
   3   6   8      257.85      268.38      5.84 o 
   4   6   8       50.70       53.37      3.36 o 
   5   6   8      203.51      203.82      5.13 o 
   6   6   8       23.18       19.35      3.45 o 
  -3   7   8        5.06       -1.12      6.29 o 
  -2   7   8        1.10       -4.56      6.17 o 
  -1   7   8        0.28        0.64      6.05 o 
   0   7   8        2.97        7.67      5.59 o 
   1   7   8       24.35       28.78      5.55 o 
   2   7   8        4.75        5.82      4.59 o 
   3   7   8        2.41        7.55      3.06 o 
   4   7   8        5.34        2.71      2.71 o 
   5   7   8       22.22       24.71      3.45 o 
   6   7   8        0.93        0.90      3.13 o 
  -2   8   8       26.92       19.81      5.50 o 
  -1   8   8       19.31       26.56      6.81 o 
   0   8   8        0.78        2.27      4.77 o 
   1   8   8        2.27        5.69      5.88 o 
   2   8   8        0.85        2.40      5.50 o 
   3   8   8        0.32        0.61      5.44 o 
   4   8   8       31.58       33.75      3.74 o 
   5   8   8        0.28       -0.58      4.57 o 
   0   9   8       19.02       23.80      7.07 o 
   1   9   8       11.99       11.32      6.67 o 
   2   9   8       13.39       13.93      6.44 o 
   3   9   8        3.38        4.45      6.07 o 
  -1  -8   9        6.92       17.55      6.65 o 
   0  -8   9        1.61        3.75      3.59 o 
   1  -8   9        1.24        2.32      4.96 o 
   2  -8   9        0.61       -1.78      5.10 o 
  -3  -7   9        4.88        1.73      4.94 o 
  -2  -7   9       32.34       36.20      6.92 o 
  -1  -7   9        4.26        4.97      3.46 o 
   0  -7   9       44.11       43.54      7.08 o 
   1  -7   9        1.07        2.54      4.76 o 
   2  -7   9       35.68       27.23      5.53 o 
   3  -7   9        1.55       -0.08      5.40 o 
   4  -7   9       22.77       19.82      6.37 o 
  -4  -6   9        8.90        7.59      3.93 o 
  -3  -6   9        7.00        7.74      5.25 o 
  -2  -6   9       12.75       18.38      5.71 o 
  -1  -6   9        9.55       13.32      6.26 o 
   0  -6   9        0.03       -0.23      3.89 o 
   1  -6   9        6.69        4.89      4.33 o 
   2  -6   9        0.56        0.22      4.81 o 
   3  -6   9        3.46        2.27      4.42 o 
   4  -6   9        3.67        7.08      4.87 o 
   5  -6   9        3.90        3.78      6.22 o 
  -5  -5   9        0.13        0.77      3.62 o 
  -4  -5   9        1.48        0.82      3.22 o 
  -3  -5   9        0.86        0.35      3.70 o 
  -2  -5   9        2.03        1.91      2.57 o 
  -1  -5   9        0.29        4.02      2.87 o 
   0  -5   9       23.32       16.31      4.30 o 
   1  -5   9        0.02       -1.24      3.98 o 
   2  -5   9        1.60        2.18      4.25 o 
   3  -5   9        3.90        2.11      5.18 o 
   4  -5   9       11.41        8.89      4.90 o 
   5  -5   9        0.48        1.56      5.71 o 
  -5  -4   9        3.44        5.70      3.40 o 
  -4  -4   9        1.66       -1.16      3.30 o 
  -3  -4   9        0.77        0.92      3.27 o 
  -2  -4   9        6.00        8.48      2.81 o 
  -1  -4   9      124.27      118.06      4.18 o 
   0  -4   9       66.99       56.57      5.31 o 
   1  -4   9       85.77       89.60      5.78 o 
   2  -4   9       45.95       43.16      5.16 o 
   3  -4   9       17.82       18.34      4.77 o 
   4  -4   9       38.29       29.57      4.88 o 
   5  -4   9        0.67       -0.94      5.22 o 
   6  -4   9       15.58       14.81      5.98 o 
  -5  -3   9       15.81       13.20      3.17 o 
  -4  -3   9        1.98        2.04      2.92 o 
  -3  -3   9       70.90       74.42      5.79 o 
  -2  -3   9       22.40       26.97      4.69 o 
  -1  -3   9        8.39        9.45      3.41 o 
   0  -3   9      121.35      112.25      5.35 o 
   1  -3   9        7.42        5.72      1.87 o 
   2  -3   9       61.50       69.14      5.92 o 
   3  -3   9       15.09       15.36      4.35 o 
   4  -3   9       35.13       34.20      5.30 o 
   5  -3   9       15.59       20.83      5.42 o 
   6  -3   9      108.42      119.47      7.63 o 
   7  -3   9       13.05       18.73      5.11 o 
  -5  -2   9        5.66        9.47      4.52 o 
  -4  -2   9      373.39      400.30     14.67 o 
  -3  -2   9       17.42       21.03      2.12 o 
  -2  -2   9      469.85      470.66      7.70 o 
  -1  -2   9        0.27        3.07      2.83 o 
   0  -2   9      545.89      510.85      8.12 o 
   1  -2   9       48.11       41.97      2.62 o 
   2  -2   9     1592.34     1559.99     16.07 o 
   3  -2   9      144.61      148.62      6.92 o 
   4  -2   9     1045.67     1067.08     14.76 o 
   5  -2   9       81.39       86.19      6.04 o 
   6  -2   9      180.61      203.37      8.54 o 
   7  -2   9       52.57       65.35      6.57 o 
  -6  -1   9        5.05        8.31      4.84 o 
  -5  -1   9       25.68       26.00      4.85 o 
  -4  -1   9        7.22       14.05      4.27 o 
  -3  -1   9       60.78       59.92      2.70 o 
  -2  -1   9       23.17       27.15      2.87 o 
  -1  -1   9       48.83       46.02      2.41 o 
   0  -1   9      108.69      111.92      2.73 o 
   1  -1   9      157.31      143.52      3.12 o 
   2  -1   9        0.16       -0.08      0.90 o 
   3  -1   9      367.19      336.24      8.87 o 
   4  -1   9       37.35       43.62      5.91 o 
   5  -1   9       94.64       87.04      6.20 o 
   6  -1   9       96.91      102.52      6.26 o 
   7  -1   9       26.06       22.90      5.20 o 
  -6   0   9        0.00       -2.08      4.45 o 
  -5   0   9        9.52       13.41      4.36 o 
  -4   0   9        3.87        4.53      3.72 o 
  -3   0   9       22.79       22.21      2.49 o 
  -2   0   9        0.63        1.17      1.49 o 
  -1   0   9        0.26        1.92      2.02 o 
   0   0   9        8.76        7.83      1.39 o 
   1   0   9      104.24      108.13      3.84 o 
   2   0   9      127.71      122.70      4.19 o 
   3   0   9      129.29      103.30      3.89 o 
   4   0   9       80.80       84.23      5.98 o 
   5   0   9        4.42        6.55      4.96 o 
   6   0   9       29.95       41.32      5.82 o 
   7   0   9        7.67        6.01      5.07 o 
  -5   1   9        0.75       -0.70      2.93 o 
  -4   1   9        0.00       -1.43      2.45 o 
  -3   1   9        2.06        3.45      3.02 o 
  -2   1   9        0.72        1.16      2.64 o 
  -1   1   9       84.92       79.83      1.82 o 
   0   1   9        8.03        7.63      1.33 o 
   1   1   9        3.13        5.16      1.34 o 
   2   1   9      104.42       98.96      2.81 o 
   3   1   9        0.52        0.31      1.57 o 
   4   1   9       35.21       33.78      3.59 o 
   5   1   9        7.33        6.93      2.64 o 
   6   1   9        0.51        1.55      3.26 o 
   7   1   9        4.45        0.98      3.26 o 
  -5   2   9       11.25        5.71      5.39 o 
  -4   2   9        0.00        1.72      2.46 o 
  -3   2   9       26.58       27.88      4.70 o 
  -2   2   9       30.40       25.70      2.56 o 
  -1   2   9       50.02       53.25      2.79 o 
   0   2   9      101.90       99.32      2.01 o 
   1   2   9       18.95       17.11      1.60 o 
   2   2   9      114.54      106.21      3.34 o 
   3   2   9        0.95        3.03      1.58 o 
   4   2   9       83.37       73.81      2.90 o 
   5   2   9        5.07        2.62      2.53 o 
   6   2   9       31.50       35.81      3.63 o 
   7   2   9        6.71        5.45      3.51 o 
  -5   3   9        7.61        3.37      4.78 o 
  -4   3   9        4.81        2.74      5.02 o 
  -3   3   9       25.41       27.93      4.60 o 
  -2   3   9        2.43        2.50      1.71 o 
  -1   3   9       42.99       43.90      2.43 o 
   0   3   9        1.04       -1.69      4.25 o 
   1   3   9       24.20       31.32      1.75 o 
   2   3   9        0.80        1.03      1.78 o 
   3   3   9        0.23        1.12      1.85 o 
   4   3   9        2.59        1.59      1.84 o 
   5   3   9        6.69        7.25      2.58 o 
   6   3   9        0.11        3.44      3.22 o 
   7   3   9        7.19       11.26      3.17 o 
  -5   4   9       11.91       15.91      5.16 o 
  -4   4   9        0.45        0.44      5.05 o 
  -3   4   9       27.20       29.77      5.77 o 
  -2   4   9       19.40       12.48      5.45 o 
  -1   4   9       17.26       15.18      4.59 o 
   0   4   9       21.98       23.53      1.72 o 
   1   4   9       13.06       11.72      4.67 o 
   2   4   9       10.06       11.27      2.02 o 
   3   4   9       33.26       33.20      2.61 o 
   4   4   9       13.59       14.13      2.30 o 
   5   4   9        7.23        5.45      2.82 o 
   6   4   9        7.84        5.79      3.30 o 
   7   4   9       11.11       13.60      4.87 o 
  -4   5   9        3.03        1.39      4.73 o 
  -3   5   9      103.55      111.63      7.24 o 
  -2   5   9       14.62       11.21      5.03 o 
  -1   5   9       94.33       89.95      6.20 o 
   0   5   9       16.41       13.98      4.63 o 
   1   5   9      150.31      152.94      6.61 o 
   2   5   9        8.93        8.68      2.16 o 
   3   5   9       29.31       28.61      2.59 o 
   4   5   9       35.07       35.11      2.48 o 
   5   5   9        0.05       -0.16      2.88 o 
   6   5   9       24.20       28.75      5.52 o 
   7   5   9        5.68        5.14      4.56 o 
  -3   6   9       57.03       61.44      6.17 o 
  -2   6   9        1.92        0.34      5.23 o 
  -1   6   9       20.45       16.68      5.36 o 
   0   6   9       35.82       38.80      4.97 o 
   1   6   9        5.44        6.96      5.28 o 
   2   6   9       44.00       43.24      5.58 o 
   3   6   9        4.81        3.82      2.40 o 
   4   6   9        0.25        0.46      2.74 o 
   5   6   9        0.35        2.01      2.87 o 
   6   6   9        1.39        0.76      3.29 o 
  -2   7   9        8.71        3.96      6.41 o 
  -1   7   9        1.14        1.46      5.62 o 
   0   7   9       13.68       18.28      5.46 o 
   1   7   9        3.21        4.96      5.85 o 
   2   7   9       14.12       12.87      4.57 o 
   3   7   9        0.31        3.89      4.54 o 
   4   7   9       11.75       17.87      5.35 o 
   5   7   9        4.62        5.83      2.78 o 
  -1   8   9       15.64       13.03      6.73 o 
   0   8   9        1.09        2.41      6.35 o 
   1   8   9        6.23       10.52      6.30 o 
   2   8   9        4.13        1.69      5.90 o 
   3   8   9       58.47       62.11      6.81 o 
   4   8   9        1.10        1.86      5.64 o 
  -2  -7  10       41.80       55.82      7.44 o 
  -1  -7  10        6.23       13.27      5.73 o 
   0  -7  10       25.43       28.81      5.35 o 
   1  -7  10        3.09       -0.41      5.21 o 
   2  -7  10       24.92       32.98      5.45 o 
   3  -7  10        3.88        3.72      5.03 o 
  -3  -6  10        0.09        1.23      4.22 o 
  -2  -6  10        0.47        8.35      6.28 o 
  -1  -6  10        1.54        0.90      4.01 o 
   0  -6  10        2.24        4.41      4.61 o 
   1  -6  10        2.09        4.35      4.18 o 
   2  -6  10        0.37        1.92      4.90 o 
   3  -6  10        0.39        4.56      5.24 o 
   4  -6  10        0.00        2.53      5.62 o 
  -4  -5  10        1.28       -0.79      3.68 o 
  -3  -5  10        0.06        4.44      3.70 o 
  -2  -5  10        5.88        5.32      3.10 o 
  -1  -5  10       16.53       15.15      3.44 o 
   0  -5  10       14.69        9.81      4.26 o 
   1  -5  10       26.03       18.42      4.67 o 
   2  -5  10        6.38        4.97      4.09 o 
   3  -5  10        0.91       -0.68      4.95 o 
   4  -5  10        2.20        3.21      5.79 o 
   5  -5  10        2.10       -1.52      5.58 o 
  -4  -4  10       18.96       21.95      4.04 o 
  -3  -4  10       24.46       27.96      3.59 o 
  -2  -4  10       11.39       13.67      2.92 o 
  -1  -4  10       38.10       45.94      5.50 o 
   0  -4  10        4.04        2.29      4.07 o 
   1  -4  10       88.76       91.42      5.66 o 
   2  -4  10        4.41        7.05      5.22 o 
   3  -4  10       78.15       91.24      6.82 o 
   4  -4  10        5.34        9.59      5.81 o 
   5  -4  10       11.75       10.18      5.83 o 
   6  -4  10        9.80       11.84      5.61 o 
  -5  -3  10        2.23        1.81      5.16 o 
  -4  -3  10        8.46       10.59      4.33 o 
  -3  -3  10       22.59       21.57      3.13 o 
  -2  -3  10       93.66      101.91      6.38 o 
  -1  -3  10       37.81       47.09      3.62 o 
   0  -3  10      235.42      224.58      7.14 o 
   1  -3  10       71.31       68.38      5.67 o 
   2  -3  10       24.25       22.72      5.00 o 
   3  -3  10      119.30      120.37      7.02 o 
   4  -3  10       11.85       13.09      4.35 o 
   5  -3  10       10.63       15.32      5.72 o 
   6  -3  10       43.56       53.88      6.66 o 
  -5  -2  10        0.64        3.92      5.07 o 
  -4  -2  10      278.53      267.52      8.85 o 
  -3  -2  10       10.20        8.91      2.19 o 
  -2  -2  10      343.71      331.51      5.70 o 
  -1  -2  10      280.33      270.51      6.35 o 
   0  -2  10      414.23      426.13      5.18 o 
   1  -2  10      211.72      215.14     10.68 o 
   2  -2  10      481.11      437.77      9.66 o 
   3  -2  10        6.81        6.96      4.29 o 
   4  -2  10      174.37      180.13      8.03 o 
   5  -2  10       68.16       79.59      6.81 o 
   6  -2  10       51.51       55.72      5.55 o 
  -5  -1  10      142.08      141.21      7.05 o 
  -4  -1  10      107.78      113.98      6.11 o 
  -3  -1  10      277.61      262.36      5.90 o 
  -2  -1  10      199.08      205.48      6.09 o 
  -1  -1  10      142.13      134.98      6.01 o 
   0  -1  10      275.57      278.19      3.87 o 
   1  -1  10      417.70      410.74     11.13 o 
   2  -1  10      418.18      426.32     12.88 o 
   3  -1  10      403.45      385.39      9.50 o 
   4  -1  10      152.61      149.53      7.35 o 
   5  -1  10       16.02       12.10      5.62 o 
   6  -1  10        2.37        3.52      5.75 o 
   7  -1  10        2.90       -0.88      5.66 o 
  -5   0  10        1.29        0.19      3.12 o 
  -4   0  10        4.93        4.77      2.96 o 
  -3   0  10        0.02       -1.29      2.65 o 
  -2   0  10       64.22       62.17      3.28 o 
  -1   0  10       20.56       23.11      2.40 o 
   0   0  10      139.06      143.26      5.85 o 
   1   0  10        1.01        0.36      1.95 o 
   2   0  10        4.37        3.87      1.69 o 
   3   0  10        0.22        0.18      1.05 o 
   4   0  10        0.08        0.65      4.04 o 
   5   0  10        0.20       -0.41      4.94 o 
   6   0  10       10.17        5.79      5.46 o 
   7   0  10        2.68        1.30      4.64 o 
  -5   1  10        0.92       -0.03      5.03 o 
  -4   1  10       23.07       24.08      3.17 o 
  -3   1  10       20.32       22.31      2.95 o 
  -2   1  10        1.14        1.30      2.49 o 
  -1   1  10      109.11      109.13      3.58 o 
   0   1  10        7.70        6.94      2.67 o 
   1   1  10       58.06       58.10      2.97 o 
   2   1  10       51.83       57.16      2.46 o 
   3   1  10        2.68        2.71      1.70 o 
   4   1  10        4.31        4.75      2.83 o 
   5   1  10        4.92        6.27      5.08 o 
   6   1  10       27.87       31.56      5.26 o 
   7   1  10        0.48        0.52      5.11 o 
  -5   2  10        0.08        2.51      5.45 o 
  -4   2  10        0.01        0.93      4.12 o 
  -3   2  10       11.31       11.63      2.51 o 
  -2   2  10       12.15        9.29      2.42 o 
  -1   2  10       72.10       70.25      3.10 o 
   0   2  10        3.03        0.07      3.90 o 
   1   2  10       27.37       20.38      3.71 o 
   2   2  10        5.47        4.81      2.51 o 
   3   2  10       53.54       46.31      2.45 o 
   4   2  10        9.12        8.08      2.02 o 
   5   2  10      120.62      114.56      4.33 o 
   6   2  10        7.94        5.13      3.41 o 
   7   2  10       47.23       48.82      4.01 o 
  -4   3  10        0.01        1.76      4.36 o 
  -3   3  10        2.43        4.78      5.03 o 
  -2   3  10        0.98        3.42      4.75 o 
  -1   3  10       16.13       15.85      2.16 o 
   0   3  10        1.13        4.26      2.48 o 
   1   3  10      107.69       98.27      5.30 o 
   2   3  10       12.51       15.02      3.70 o 
   3   3  10      108.87       99.62      2.79 o 
   4   3  10        3.42        3.27      2.00 o 
   5   3  10       52.47       50.33      3.01 o 
   6   3  10        0.05       -0.50      3.17 o 
   7   3  10       22.39       26.35      3.79 o 
  -4   4  10        1.51        3.01      5.21 o 
  -3   4  10       18.30       18.80      5.17 o 
  -2   4  10        1.89       -0.82      5.12 o 
  -1   4  10       88.33       86.58      5.68 o 
   0   4  10        3.97        4.62      3.90 o 
   1   4  10      168.52      171.09      6.83 o 
   2   4  10       18.50       18.67      4.18 o 
   3   4  10      102.40       98.37      2.91 o 
   4   4  10       10.29        8.87      2.25 o 
   5   4  10       24.12       30.25      3.36 o 
   6   4  10        7.56        6.76      3.19 o 
  -3   5  10        3.31        3.59      5.03 o 
  -2   5  10        1.60       -1.30      5.57 o 
  -1   5  10        0.32        1.59      5.16 o 
   0   5  10        0.35        2.38      4.44 o 
   1   5  10        0.16        1.05      4.07 o 
   2   5  10        0.04       -1.93      3.95 o 
   3   5  10        0.19       -0.03      4.00 o 
   4   5  10       24.60       28.08      2.57 o 
   5   5  10        0.58        1.08      3.05 o 
   6   5  10        7.50       13.27      3.29 o 
  -3   6  10        0.05        5.17      6.13 o 
  -2   6  10        0.79        1.39      6.05 o 
  -1   6  10        0.00        1.22      5.00 o 
   0   6  10        8.57        9.53      4.62 o 
   1   6  10       16.08       19.13      4.81 o 
   2   6  10        8.00        5.04      4.64 o 
   3   6  10        0.33        2.68      4.18 o 
   4   6  10        0.12       -1.65      4.69 o 
   5   6  10        4.69        3.50      2.58 o 
  -1   7  10        0.08       -2.46      6.22 o 
   0   7  10        0.02       -0.56      5.41 o 
   1   7  10        5.15        5.56      5.23 o 
   2   7  10        0.01       -2.14      5.80 o 
   3   7  10        7.42        8.52      5.44 o 
   4   7  10        7.07        5.92      4.94 o 
   1   8  10        1.65        3.24      6.03 o 
   2   8  10       21.07       27.48      6.41 o 
   3   8  10        5.77       11.38      5.01 o 
  -2  -6  11        3.57        8.14      5.54 o 
  -1  -6  11        0.80        4.32      3.38 o 
   0  -6  11        0.63        3.27      6.47 o 
   1  -6  11        2.52       -2.63      5.22 o 
   2  -6  11        1.26        7.12      4.94 o 
   3  -6  11        2.65        6.38      5.48 o 
  -3  -5  11        2.16        3.92      4.01 o 
  -2  -5  11        4.63        7.99      5.62 o 
  -1  -5  11        0.02        3.94      3.39 o 
   0  -5  11        8.32        3.72      4.77 o 
   1  -5  11        5.04        1.83      4.79 o 
   2  -5  11        3.55       -0.45      5.55 o 
   3  -5  11        7.10        9.88      5.89 o 
   4  -5  11        1.17       -1.55      5.63 o 
  -3  -4  11       15.70       18.22      3.62 o 
  -2  -4  11        0.82        4.68      5.58 o 
  -1  -4  11       40.67       43.47      3.94 o 
   0  -4  11        9.98       11.36      4.67 o 
   1  -4  11       10.90        5.78      5.13 o 
   2  -4  11        5.68        3.30      4.21 o 
   3  -4  11        3.13        2.70      5.64 o 
   4  -4  11       12.06       17.46      6.28 o 
   5  -4  11        0.65        2.49      5.91 o 
  -4  -3  11        6.55       -1.06      5.63 o 
  -3  -3  11       18.94       17.56      5.82 o 
  -2  -3  11        0.32        5.33      5.01 o 
  -1  -3  11        7.76        7.60      3.19 o 
   0  -3  11        4.50        6.04      3.99 o 
   1  -3  11        9.17        6.06      4.43 o 
   2  -3  11        0.02       -2.86      3.90 o 
   3  -3  11        0.01        0.96      5.67 o 
   4  -3  11        0.36        0.01      4.38 o 
   5  -3  11       16.80       16.27      6.37 o 
  -4  -2  11       42.07       40.73      5.86 o 
  -3  -2  11       22.27       18.92      5.56 o 
  -2  -2  11      163.46      157.22      5.57 o 
  -1  -2  11       79.35       72.63      2.85 o 
   0  -2  11      228.63      217.73      4.18 o 
   1  -2  11       19.09       19.06      5.05 o 
   2  -2  11       11.51       16.02      5.26 o 
   3  -2  11        1.66       -1.65      4.91 o 
   4  -2  11        8.30        6.08      4.54 o 
   5  -2  11        7.77        7.30      5.92 o 
   6  -2  11       36.66       39.19      7.03 o 
  -4  -1  11       89.65       95.10      6.13 o 
  -3  -1  11       15.04        9.12      2.36 o 
  -2  -1  11        2.34        3.96      2.29 o 
  -1  -1  11        6.26        4.91      2.23 o 
   0  -1  11       10.76       12.03      2.07 o 
   1  -1  11       19.92       22.38      1.91 o 
   2  -1  11       22.17       24.65      5.20 o 
   3  -1  11       89.39       89.87      6.40 o 
   4  -1  11        0.11        4.76      5.19 o 
   5  -1  11        4.96        4.57      5.20 o 
   6  -1  11       13.70       10.87      5.74 o 
  -4   0  11        5.07        4.53      3.13 o 
  -3   0  11       14.64       13.63      2.34 o 
  -2   0  11        0.05        1.88      2.23 o 
  -1   0  11       13.10       13.68      2.29 o 
   0   0  11       15.54       16.73      2.62 o 
   1   0  11        3.51        5.05      2.02 o 
   2   0  11       80.92       84.38      4.79 o 
   3   0  11       23.48       23.29      3.62 o 
   4   0  11       21.38       19.59      4.48 o 
   5   0  11       17.39       22.90      5.43 o 
   6   0  11        5.14        4.79      5.59 o 
  -4   1  11        1.52        1.24      4.79 o 
  -3   1  11       16.08       16.45      3.17 o 
  -2   1  11       15.06       13.89      2.80 o 
  -1   1  11        8.74       10.67      2.63 o 
   0   1  11       81.30       77.98      3.55 o 
   1   1  11      223.01      212.12      9.78 o 
   2   1  11      213.76      205.61      3.95 o 
   3   1  11      188.64      171.19      5.09 o 
   4   1  11       78.36       76.24      9.62 o 
   5   1  11        6.34        5.67      4.95 o 
   6   1  11        5.75        5.83      5.20 o 
  -4   2  11        0.02       -1.21      4.54 o 
  -3   2  11       42.35       42.74      5.77 o 
  -2   2  11       35.89       31.88      2.92 o 
  -1   2  11      161.43      155.60      6.69 o 
   0   2  11       24.90       24.33      4.10 o 
   1   2  11      147.99      129.63      5.53 o 
   2   2  11        1.10        2.36      2.58 o 
   3   2  11      117.59      100.23      6.37 o 
   4   2  11       10.89       11.86      3.31 o 
   5   2  11       57.45       46.62      5.71 o 
   6   2  11       15.36       12.81      5.72 o 
  -4   3  11        1.64        4.93      4.44 o 
  -3   3  11       58.79       58.25      6.58 o 
  -2   3  11       24.23       19.57      5.17 o 
  -1   3  11      131.13      129.28      6.87 o 
   0   3  11        8.26       13.14      3.65 o 
   1   3  11      124.85      120.25      5.71 o 
   2   3  11        1.72        1.93      2.86 o 
   3   3  11       97.69       91.11      3.66 o 
   4   3  11       17.14       18.27      2.71 o 
   5   3  11       79.58       69.64      3.36 o 
   6   3  11       16.12       14.74      3.27 o 
  -3   4  11        0.64       -4.96      5.85 o 
  -2   4  11        3.51        5.43      4.61 o 
  -1   4  11        0.00        0.87      4.51 o 
   0   4  11        3.42        3.75      4.54 o 
   1   4  11        0.02        0.36      3.97 o 
   2   4  11        1.06        2.27      3.84 o 
   3   4  11        4.35        6.66      3.00 o 
   4   4  11        0.32        0.83      2.08 o 
   5   4  11       10.50       12.90      3.37 o 
   6   4  11        0.62        0.02      3.55 o 
  -2   5  11       13.70       19.48      5.81 o 
  -1   5  11        8.39       11.79      5.61 o 
   0   5  11       32.32       50.11      6.16 o 
   1   5  11       12.16       20.30      4.77 o 
   2   5  11       36.11       39.82      5.17 o 
   3   5  11       16.10       19.69      4.92 o 
   4   5  11       15.64       14.54      3.26 o 
   5   5  11        7.18        9.68      5.14 o 
  -1   6  11        0.82        1.81      5.54 o 
   0   6  11        1.66        1.29      5.74 o 
   1   6  11        0.00       -0.91      4.73 o 
   2   6  11       11.26       11.58      4.57 o 
   3   6  11        2.27       -0.63      4.95 o 
   4   6  11        6.52        8.99      3.24 o 
   5   6  11        2.40        5.20      3.74 o 
   0   7  11        0.44       -0.10      4.64 o 
   1   7  11        2.03        0.95      5.43 o 
   2   7  11        5.52        8.67      5.49 o 
   3   7  11        0.63       -0.53      4.78 o 
  -1  -5  12       13.96       11.50      3.87 o 
   0  -5  12        2.11       10.99      3.78 o 
   1  -5  12       14.17       12.29      5.12 o 
   2  -5  12       17.40       23.67      5.18 o 
   3  -5  12       14.50       17.05      5.89 o 
  -2  -4  12        3.96        6.03      5.92 o 
  -1  -4  12        0.35        2.27      3.31 o 
   0  -4  12        8.25       14.10      5.14 o 
   1  -4  12        1.12        2.88      5.15 o 
   2  -4  12       33.15       33.91      5.50 o 
   3  -4  12        2.12        0.91      5.39 o 
   4  -4  12       30.29       40.32      7.34 o 
  -3  -3  12        7.67        8.34      5.31 o 
  -2  -3  12        0.06        2.62      5.33 o 
  -1  -3  12       12.96       17.96      3.64 o 
   0  -3  12        2.46        1.93      4.96 o 
   1  -3  12        9.75       14.42      5.42 o 
   2  -3  12        2.57        4.57      4.65 o 
   3  -3  12        4.69        5.78      5.68 o 
   4  -3  12        0.15        2.13      5.51 o 
   5  -3  12        0.94        0.52      5.73 o 
  -3  -2  12        0.00       -0.52      5.15 o 
  -2  -2  12       40.69       38.02      2.79 o 
  -1  -2  12       27.28       30.73      3.22 o 
   0  -2  12       42.14       45.66      5.43 o 
   1  -2  12        0.68        6.56      4.44 o 
   2  -2  12        3.61        8.44      4.88 o 
   3  -2  12       26.17       22.48      5.90 o 
   4  -2  12        2.39        8.68      5.81 o 
   5  -2  12        0.01       -1.31      5.34 o 
  -3  -1  12        9.03        8.41      3.30 o 
  -2  -1  12        0.37        0.93      2.32 o 
  -1  -1  12        0.00        0.77      2.24 o 
   0  -1  12        0.41        1.04      2.25 o 
   1  -1  12       42.03       40.01      3.67 o 
   2  -1  12       16.24       15.04      4.82 o 
   3  -1  12       58.81       56.01      5.44 o 
   4  -1  12        6.17        8.25      4.28 o 
   5  -1  12        0.67       -0.09      4.16 o 
  -3   0  12       14.12       14.71      2.55 o 
  -2   0  12        1.85        2.04      2.40 o 
  -1   0  12       74.26       73.31      4.11 o 
   0   0  12        1.12        1.63      2.55 o 
   1   0  12       11.15       10.55      2.04 o 
   2   0  12      107.21      112.85      4.71 o 
   3   0  12        1.70        0.20      2.96 o 
   4   0  12       12.55       14.71      5.25 o 
   5   0  12        6.01        1.36      5.72 o 
   6   0  12        1.29       -2.64      5.57 o 
  -3   1  12        7.11        8.23      4.10 o 
  -2   1  12        6.19        9.53      3.59 o 
  -1   1  12        8.38        7.98      2.20 o 
   0   1  12       20.47       17.96      3.04 o 
   1   1  12        5.36        7.83      2.49 o 
   2   1  12       91.18       99.42      4.87 o 
   3   1  12       20.72       23.64      4.08 o 
   4   1  12        0.03       -0.62      3.46 o 
   5   1  12        0.48       -0.31      5.36 o 
   6   1  12        4.91        1.01      5.47 o 
  -3   2  12       36.42       39.50      5.76 o 
  -2   2  12        0.19        4.35      4.84 o 
  -1   2  12       16.39       12.47      2.71 o 
   0   2  12       19.70       20.15      2.84 o 
   1   2  12       74.43       63.78      3.60 o 
   2   2  12       63.93       63.71      5.31 o 
   3   2  12       33.56       24.88      5.63 o 
   4   2  12       25.14       19.29      3.81 o 
   5   2  12        0.43        2.27      5.19 o 
   6   2  12       10.24        5.67      5.84 o 
  -3   3  12       29.09       40.02      6.42 o 
  -2   3  12        1.41       -1.40      4.55 o 
  -1   3  12       33.73       27.75      4.99 o 
   0   3  12        0.02        0.52      3.92 o 
   1   3  12        0.77        5.34      4.04 o 
   2   3  12        7.45        3.44      3.04 o 
   3   3  12        0.68       -0.95      2.66 o 
   4   3  12        1.17        0.76      5.36 o 
   5   3  12       22.48       21.91      5.91 o 
  -2   4  12        5.09        2.61      5.60 o 
  -1   4  12        5.76        5.57      5.35 o 
   0   4  12        0.51        1.91      4.61 o 
   1   4  12        4.11        4.00      4.62 o 
   2   4  12        0.20       -0.47      3.99 o 
   3   4  12        4.15        6.94      3.14 o 
   4   4  12        9.04        8.97      5.52 o 
   5   4  12        0.97        1.80      5.75 o 
  -1   5  12        3.23        5.74      5.74 o 
   0   5  12       16.50       20.10      6.02 o 
   1   5  12        0.75        3.87      5.08 o 
   2   5  12       12.56       12.89      4.59 o 
   3   5  12        0.16       -0.06      3.30 o 
   4   5  12       10.28       15.05      3.36 o 
   0   6  12       40.20       41.20      5.72 o 
   1   6  12       18.72       24.54      6.20 o 
   2   6  12       50.33       58.05      5.81 o 
   3   6  12       15.70       21.16      5.58 o 
   0  -4  13       51.25       63.53      4.56 o 
   1  -4  13        9.49       11.86      5.87 o 
   2  -4  13       54.92       50.84      5.83 o 
  -1  -3  13       11.14       10.89      5.65 o 
   0  -3  13        0.31        3.98      3.57 o 
   1  -3  13       14.50       15.65      5.33 o 
   2  -3  13        0.02        2.26      5.81 o 
   3  -3  13       12.05       14.92      4.76 o 
  -2  -2  13        1.63        1.48      3.02 o 
  -1  -2  13       22.60       30.16      5.62 o 
   0  -2  13        8.19        8.36      4.87 o 
   1  -2  13       69.75       76.18      6.77 o 
   2  -2  13        0.03        4.09      5.83 o 
   3  -2  13       53.50       63.78      6.42 o 
   4  -2  13        2.83        7.12      4.84 o 
  -2  -1  13        0.56        0.44      2.44 o 
  -1  -1  13        3.70        3.04      2.73 o 
   0  -1  13        0.02        2.82      4.72 o 
   1  -1  13        0.76        1.97      3.49 o 
   2  -1  13       23.79       24.68      5.38 o 
   3  -1  13        0.33       -0.03      4.62 o 
   4  -1  13        0.11       -1.81      5.23 o 
   5  -1  13       14.15       19.45      5.37 o 
  -2   0  13        0.01        0.20      2.41 o 
  -1   0  13       15.32       18.79      2.85 o 
   0   0  13        0.86        5.05      4.07 o 
   1   0  13        0.16       -2.26      4.89 o 
   2   0  13       16.17       13.99      4.03 o 
   3   0  13        4.60        6.84      5.91 o 
   4   0  13        2.64        8.18      6.05 o 
   5   0  13       11.57       16.48      6.39 o 
  -2   1  13        5.98        7.35      4.14 o 
  -1   1  13        0.90        1.25      2.43 o 
   0   1  13       15.07       16.32      2.58 o 
   1   1  13       72.00       69.96      5.99 o 
   2   1  13       46.27       44.49      5.80 o 
   3   1  13       40.49       36.73      4.43 o 
   4   1  13       15.10       24.27      6.48 o 
   5   1  13        0.60        2.69      5.63 o 
  -2   2  13        5.62        6.33      4.73 o 
  -1   2  13        0.10       -0.65      4.13 o 
   0   2  13        0.00        1.29      3.13 o 
   1   2  13       16.61       18.08      3.06 o 
   2   2  13       18.11       20.62      5.52 o 
   3   2  13        7.26        7.71      5.02 o 
   4   2  13        3.82        5.13      3.77 o 
   5   2  13        0.27       -0.41      5.78 o 
  -1   3  13        5.94        3.54      4.43 o 
   0   3  13       24.41       22.09      5.00 o 
   1   3  13       31.15       29.02      3.57 o 
   2   3  13       48.24       49.48      3.67 o 
   3   3  13       30.79       33.18      6.32 o 
   4   3  13        0.06       -0.53      5.78 o 
  -1   4  13        6.11        3.40      4.58 o 
   0   4  13        0.55       -0.54      4.46 o 
   1   4  13        0.27        0.48      4.65 o 
   2   4  13        0.14        1.67      3.05 o 
   3   4  13        9.96       17.64      5.85 o 
   4   4  13        0.03        1.15      5.23 o 
   1   5  13        3.57        6.61      5.38 o 
   2   5  13        0.03       -1.52      5.08 o 
   3   5  13        3.49        3.93      3.51 o 
   0  -2  14        7.50       17.70      5.79 o 
   1  -2  14        3.97        4.93      5.78 o 
   2  -2  14        3.13        8.47      5.96 o 
   0  -1  14        2.74        7.66      3.68 o 
   1  -1  14       26.97       34.30      6.50 o 
   2  -1  14        0.68        0.17      5.39 o 
   3  -1  14       25.73       28.19      5.64 o 
  -1   0  14        3.14        5.08      3.32 o 
   0   0  14       20.09       27.06      3.97 o 
   1   0  14        3.73        2.66      5.34 o 
   2   0  14        0.24       -0.03      3.57 o 
   3   0  14        2.25        6.06      6.20 o 
   0   1  14        3.62       10.87      4.58 o 
   1   1  14        0.43        0.29      4.96 o 
   2   1  14       28.56       37.82      5.98 o 
   3   1  14        1.29        1.68      3.36 o 
   0   2  14        0.30        0.04      5.12 o 
   1   2  14       24.79       31.60      6.20 o 
   2   2  14        1.91       -0.94      5.27 o 
   3   2  14        8.86        9.47      6.03 o 
   1   3  14       79.00       74.90      7.01 o 
   2   3  14        9.97       13.77      5.06 o 
                                                 
